# Supplementary material for: Genomic and functional divergence of Staphylococcus aureus strains from atopic dermatitis patients and healthy individuals: insights from global and local scales
Source: Microbiol Spectr. 2024 Aug 20;12(10):e00571-24. doi: 10.1128/spectrum.00571-24 (PMC11448032; doi:10.1128/spectrum.00571-24)
Supplement: Table S1 — Metadata of Staphylococcus aureus and S. epidermitis strains from human. [file spectrum.00571-24-s0003.xlsx]

## Sheet: Global S. aureus strains
Table S1. Metadata of Staphylococcus aureus and S. epidermitis strains from human
Assembly	Health status	BioSample	geographic location	latitude and longitude	collection date	Completeness	Contamination	Strain heterogeneity	Genome size (bp)	# ambiguous bases	# scaffolds	# contigs	N50 (scaffolds)	N50 (contigs)	Mean scaffold length (bp)	Mean contig length (bp)	Longest scaffold (bp)	Longest contig (bp)	GC	Coding density	# predicted genes
GCA_003112635.1	AD	SAMD00105921	Japan	missing	2014-11-26	99.51	0.08	0	2719131	364	21	25	238277	192221	129482	108750	488984	397758	32.7	83.87	2479
GCA_003113915.1	AD	SAMD00105922	Japan	missing	2014-11-26	99.51	0.08	0	2710485	548	56	63	80924	71601	48401	43014	245435	245435	32.7	83.88	2478
GCA_003113935.1	AD	SAMD00105923	Japan	missing	2014-12-02	99.32	0.08	0	2739227	277	23	26	208543	207228	119096	105344	565691	340663	32.7	84.07	2513
GCA_003113955.1	AD	SAMD00105924	Japan	missing	2014-12-02	98.53	0.82	50	2668542	408	225	232	20829	20738	11860	11500	92976	92976	32.9	84.82	2498
GCA_003113975.1	AD	SAMD00105925	Japan	missing	2014-12-03	99.51	0.11	0	2879122	803	21	27	273736	249733	137101	106604	731396	464227	32.6	83.87	2694
GCA_003113995.1	AD	SAMD00105926	Japan	missing	2014-12-03	98.01	0.13	33.33	2826326	1310	172	183	28894	28894	16432	15437	134659	134659	32.7	84.3	2689
GCA_003114015.1	AD	SAMD00105927	Japan	missing	2014-12-04	99.51	0.08	0	2786638	184	23	25	200061	174589	121158	111458	850683	606218	32.7	83.95	2576
GCA_003114035.1	AD	SAMD00105928	Japan	missing	2014-12-05	99.34	0.08	0	2661369	197	33	35	227363	180294	80647	76033	371517	319952	32.7	83.79	2436
GCA_003114055.1	AD	SAMD00105929	Japan	missing	2014-12-11	99.51	0.08	0	2758253	254	26	29	178073	178069	106086	95103	357119	276052	32.8	84.01	2579
GCA_003114075.1	AD	SAMD00105930	Japan	missing	2014-12-11	99.51	0.08	0	2746442	438	48	53	107121	107121	57217	51811	237608	237608	32.7	83.89	2571
GCA_003114095.1	AD	SAMD00105931	Japan	missing	2014-12-22	99.23	0.08	0	2755584	819	80	89	70498	70496	34444	30952	242145	242145	32.7	84.04	2566
GCA_003114115.1	AD	SAMD00105932	Japan	missing	2015-01-30	99.44	0.11	0	2669492	767	96	105	49530	47949	27807	25416	155988	155988	32.7	84.04	2461
GCA_003116115.1	AD	SAMD00105933	Japan	missing	2015-01-30	99.41	0.11	0	2701085	1103	54	65	83780	79415	50020	41538	327035	250004	32.7	83.72	2485
GCA_003114335.1	AD	SAMD00105934	Japan	missing	2014-12-24	99.51	0.08	0	2698604	324	40	43	114766	114766	67465	62750	355132	355132	32.7	84.05	2492
GCA_003116185.1	AD	SAMD00105935	Japan	missing	2013-06-11	99.51	0.11	0	2710866	0	102	102	45866	45866	26577	26577	108687	108687	32.6	84	2536
GCA_003114595.1	AD	SAMD00105936	Japan	missing	2014-06-18	98.84	0.08	0	2770385	503	74	79	83545	83543	37437	35061	320907	315049	32.7	83.89	2599
GCA_003114615.1	AD	SAMD00105937	Japan	missing	2014-06-18	99.51	0.08	0	2791276	556	29	35	153316	141359	96250	79734	580661	337310	32.7	83.75	2602
GCA_003114635.1	AD	SAMD00105938	Japan	missing	2014-06-24	99.51	0.64	50	2795806	2	34	34	147777	147777	82229	82229	528218	528218	32.7	84.32	2607
GCA_003114655.1	AD	SAMD00105939	Japan	missing	2014-06-24	99.51	0.11	0	2825769	80	50	52	121256	121256	56515	54340	210479	210479	32.7	84.3	2644
GCA_003114675.1	AD	SAMD00105940	Japan	missing	2014-06-24	99.51	0.08	0	2707117	306	26	31	204006	177080	104119	87316	391946	391940	32.7	84.24	2523
GCA_002925605.1	AD	SAMN08456629	Russia: Moscow	55.65 N 37.49 E	2015-02-13	99.51	0.13	0	2718298	175	15	17	674576	674576	181219	159889	1350013	967212	32.7	84.14	2510
GCA_003017835.1	AD	SAMN08456633	Russia: Moscow	55.65 N 37.49 E	2015-01-22	99.51	0.13	50	2666594	164	86	88	124869	124869	31006	30300	249739	249739	32.7	83.81	2450
GCA_002925615.1	AD	SAMN08456648	Russia: Moscow	55.65 N 37.49 E	2015-01-27	99.51	0.08	0	2742926	136	64	66	187578	145147	42858	41557	317884	317884	32.7	83.91	2544
GCA_003017755.1	AD	SAMN08456651	Russia: Moscow	55.65 N 37.49 E	2015-02-20	99.51	0.08	0	2754974	54	59	60	114549	114549	46694	45915	330595	330593	32.7	83.99	2566
GCA_003017735.1	AD	SAMN08456662	Russia: Moscow	55.65 N 37.49 E	2015-02-26	99.51	0.18	0	2713020	1998	176	177	51999	51999	15414	15316	171744	171744	32.7	83.91	2544
GCA_015714625.1	AD	SAMN10689345	USA: New York City	40.842040 N 73.941900 W	2011-12	99.51	2.33	95.45	2801767	525	19	23	342008	313971	147461	121793	662204	355092	32.9	82.94	2558
GCA_015714615.1	AD	SAMN10689346	USA: New York City	40.842040 N 73.941900 W	2011-12	99.51	0.25	0	2880750	746	36	40	152386	152386	80020	72000	324611	324611	32.9	82.88	2689
GCA_015714605.1	AD	SAMN10689347	USA: New York City	40.842040 N 73.941900 W	2011-12	99.51	0.08	0	2800401	110	19	21	916832	916832	147389	133347	1198293	1198293	32.9	82.8	2548
GCA_015714575.1	AD	SAMN10689349	USA: New York City	40.842040 N 73.941900 W	2011-12	99.51	0.64	0	2943889	601	46	58	202345	150035	63997	50746	354358	288550	32.8	83.52	2772
GCA_015714565.1	AD	SAMN10689350	USA: New York City	40.842040 N 73.941900 W	2011-12	99.51	0.08	0	2766366	167	21	25	650910	650910	131731	110647	747645	747645	32.9	83.21	2539
GCA_015714545.1	AD	SAMN10689351	USA: New York City	40.842040 N 73.941900 W	2011-12	99.51	0.64	0	2955838	760	46	60	159209	159209	64257	49251	382339	373490	32.8	83.34	2776
GCA_015714515.1	AD	SAMN10689354	USA: New York City	40.842040 N 73.941900 W	2011-12	99.51	0.08	0	2807311	0	27	27	454157	454157	103974	103974	633813	633813	32.9	82.98	2545
GCA_015714505.1	AD	SAMN10689355	USA: New York City	40.842040 N 73.941900 W	2011-12	99.51	0.08	0	2748058	161	21	24	454147	454147	130859	114495	632461	632461	32.9	83.14	2481
GCA_015714445.1	AD	SAMN10689356	USA: New York City	40.842040 N 73.941900 W	2012-01	99.51	0.08	0	2744233	160	22	24	375520	375520	124737	114336	570485	570485	32.9	83.31	2474
GCA_015714455.1	AD	SAMN10689357	USA: New York City	40.842040 N 73.941900 W	2012-01	99.51	0.08	0	2787218	300	11	14	971708	650191	253383	199065	1341435	1341435	33	83.07	2556
GCA_012274715.1	AD	SAMN10689358	USA: New York City	40.842040 N 73.941900 W	2012-01	99.51	0.08	0	2756502	20	12	13	865560	865560	229708	212037	1296930	1296930	32.9	82.97	2491
GCA_015714475.1	AD	SAMN10689359	USA: New York City	40.842040 N 73.941900 W	2012-01	99.51	0.08	0	2941236	292	36	39	185113	168301	81701	75408	514850	514850	32.9	83.24	2725
GCA_015714405.1	AD	SAMN10689360	USA: New York City	40.842040 N 73.941900 W	2012-01	99.51	0.08	0	2837863	164	21	23	541458	343271	135136	123378	966145	652371	32.9	82.89	2602
GCA_015714415.1	AD	SAMN10689361	USA: New York City	40.842040 N 73.941900 W	2012-01	99.51	0.64	0	2961729	723	39	53	320885	317882	75941	55868	594907	594907	32.8	83.29	2781
GCA_012274685.1	AD	SAMN10689363	USA: New York City	40.842040 N 73.941900 W	2012-01	99.51	0.22	0	2910141	827	59	71	131488	115518	49324	40976	290753	290753	32.8	83.45	2746
GCA_015714365.1	AD	SAMN10689366	USA: New York City	40.842040 N 73.941900 W	2012-01	99.51	0.08	0	2829081	201	23	28	870954	870954	123003	101031	992495	992486	32.9	82.93	2599
GCA_016107245.1	AD	SAMN10689367	USA: New York City	40.842040 N 73.941900 W	2012-01	99.37	0.08	0	2898379	418	43	51	304416	201942	67404	56822	509627	509627	32.8	83.56	2731
GCA_012274665.1	AD	SAMN10689370	USA: New York City	40.842040 N 73.941900 W	2012-01	99.51	0.08	0	2793877	110	26	28	454010	454010	107456	99777	633897	633897	32.9	82.99	2532
GCA_015714355.1	AD	SAMN10689371	USA: New York City	40.842040 N 73.941900 W	2012-01	99.51	0.08	0	2795620	786	25	28	454010	454010	111824	99815	633897	633897	32.9	82.76	2530
GCA_015714345.1	AD	SAMN10689372	USA: New York City	40.842040 N 73.941900 W	2012-01	99.51	0.08	0	2773401	106	19	21	446464	446464	145968	132061	763080	611692	32.8	83.29	2517
GCA_015714315.1	AD	SAMN10689374	USA: New York City	40.842040 N 73.941900 W	2012-01	99.51	0.13	0	2738309	229	14	19	606771	480468	195593	144109	1101688	1101688	33	83.22	2497
GCA_015714305.1	AD	SAMN10689375	USA: New York City	40.842040 N 73.941900 W	2012-01	99.51	0.08	0	2805890	459	21	23	688039	688039	133613	121975	820585	820585	33	82.94	2565
GCA_015714285.1	AD	SAMN10689376	USA: New York City	40.842040 N 73.941900 W	2012-01	99.51	0.22	0	2790674	759	30	35	176722	171947	93022	79711	363345	308175	33	82.52	2531
GCA_015714255.1	AD	SAMN10689377	USA: New York City	40.842040 N 73.941900 W	2012-02	99.51	0.08	0	2759119	55	19	20	633232	633232	145216	137953	858694	858694	33	82.82	2493
GCA_015714245.1	AD	SAMN10689378	USA: New York City	40.842040 N 73.941900 W	2012-02	99.51	0.08	0	2755934	110	19	21	633232	633232	145049	131229	858694	858694	33	82.9	2490
GCA_015714225.1	AD	SAMN10689379	USA: New York City	40.842040 N 73.941900 W	2012-02	99.51	0.08	0	2747182	76	22	24	446525	446525	124871	114462	760980	760980	32.8	83.01	2474
GCA_012274605.1	AD	SAMN10689380	USA: New York City	40.842040 N 73.941900 W	2012-02	99.51	1.79	80	2829911	236	15	19	685041	596654	188660	148930	964546	964546	33	82.92	2613
GCA_015714205.1	AD	SAMN10689382	USA: New York City	40.842040 N 73.941900 W	2012-02	99.51	0.22	0	2879514	1101	41	48	174680	146504	70232	59966	392829	331065	33	82.43	2663
GCA_012274765.1	AD	SAMN10689383	USA: New York City	40.842040 N 73.941900 W	2012-02	99.51	0.64	0	2776899	638	45	57	187598	187598	61708	48706	586611	586611	32.7	83.24	2552
GCA_015714165.1	AD	SAMN10689384	USA: New York City	40.842040 N 73.941900 W	2012-02	99.51	0.08	0	2803368	2	11	11	982742	982742	254851	254851	1357496	1357496	32.9	83.13	2548
GCA_012274615.1	AD	SAMN10689385	USA: New York City	40.842040 N 73.941900 W	2012-02	99.51	0.08	0	2871584	251	22	26	437593	254001	130526	110435	561066	561066	32.9	82.94	2653
GCA_015714175.1	AD	SAMN10689386	USA: New York City	40.842040 N 73.941900 W	2012-03	99.51	0.22	0	2955660	111	49	51	139846	139846	60319	57951	324207	324207	32.9	83.63	2826
GCA_015714145.1	AD	SAMN10689387	USA: New York City	40.842040 N 73.941900 W	2012-03	99.51	0.08	0	2897362	105	31	33	180596	180596	93463	87795	394792	394792	33	83.5	2692
GCA_015714115.1	AD	SAMN10689388	USA: New York City	40.842040 N 73.941900 W	2012-03	99.51	0.11	0	2946423	1886	28	37	237225	237225	105229	79582	597275	597275	32.8	83.01	2716
GCA_012274575.1	AD	SAMN10689389	USA: New York City	40.842040 N 73.941900 W	2012-03	99.51	0.11	0	2935170	161	48	51	187776	187776	61149	57549	386701	386700	32.8	83.25	2732
GCA_015714065.1	AD	SAMN10689391	USA: New York City	40.842040 N 73.941900 W	2012-03	99.51	0.22	0	2892686	496	40	46	170371	170371	72317	62873	331518	331518	32.9	83.28	2715
GCA_015714075.1	AD	SAMN10689392	USA: New York City	40.842040 N 73.941900 W	2012-03	99.51	0.22	0	2746492	755	31	37	230406	230406	88596	74209	343620	343616	33	82.44	2464
GCA_015714045.1	AD	SAMN10689393	USA: New York City	40.842040 N 73.941900 W	2012-03	99.51	0.22	0	2748869	930	31	42	230406	152833	88673	65427	343397	308183	33	82.39	2463
GCA_015714025.1	AD	SAMN10689394	USA: New York City	40.842040 N 73.941900 W	2012-03	99.51	0.1	0	2757680	1227	13	21	490174	468231	212129	131259	1358069	596477	33	81.57	2504
GCA_015713965.1	AD	SAMN10689395	USA: New York City	40.842040 N 73.941900 W	2012-04	99.41	0.08	0	2760944	0	12	12	543458	543458	230078	230078	1313386	1313386	32.9	82.87	2478
GCA_015713945.1	AD	SAMN10689396	USA: New York City	40.842040 N 73.941900 W	2012-04	99.51	0.64	0	2951775	557	36	49	202345	202345	81993	60228	512390	512390	32.8	83.3	2775
GCA_015713975.1	AD	SAMN10689398	USA: New York City	40.842040 N 73.941900 W	2012-04	99.51	0.08	0	2747152	702	27	34	275025	215100	101746	80777	538888	538888	32.9	83.24	2494
GCA_015713955.1	AD	SAMN10689399	USA: New York City	40.842040 N 73.941900 W	2012-05	99.51	0.08	0	2760082	169	34	39	170235	153157	81178	70767	550590	550590	32.8	83.67	2559
GCA_015713915.1	AD	SAMN10689400	USA: New York City	40.842040 N 73.941900 W	2012-05	99.51	0.1	0	2822363	423	38	46	241832	169906	74272	61346	550274	327038	32.7	83.75	2631
GCA_015713905.1	AD	SAMN10689401	USA: New York City	40.842040 N 73.941900 W	2012-05	99.51	0.64	0	2959449	475	42	51	345890	224895	70463	58019	454582	347231	32.7	83.51	2791
GCA_016107265.1	AD	SAMN10689403	USA: New York City	40.842040 N 73.941900 W	2012-05	99.51	0.08	0	2813979	60	17	18	598493	598493	165528	156328	1170101	1170101	32.8	83.23	2564
GCA_015713855.1	AD	SAMN10689404	USA: New York City	40.842040 N 73.941900 W	2012-06	99.51	0.64	0	2815953	591	39	51	287165	175236	72203	55203	517078	296272	32.7	83.21	2586
GCA_015713865.1	AD	SAMN10689405	USA: New York City	40.842040 N 73.941900 W	2012-06	99.51	0.64	0	2865121	349	34	43	346006	299035	84268	66622	834970	834970	32.7	83.36	2651
GCA_015713845.1	AD	SAMN10689406	USA: New York City	40.842040 N 73.941900 W	2012-06	99.51	0.64	0	2856737	636	35	48	305124	252580	81621	59502	582172	375113	32.6	83.57	2650
GCA_012274705.1	AD	SAMN10689408	USA: New York City	40.842040 N 73.941900 W	2012-06	99.51	0.1	0	2759367	361	16	18	509508	402360	172460	153278	660879	591210	33	82.64	2479
GCA_016107225.1	AD	SAMN10689409	USA: New York City	40.842040 N 73.941900 W	2012-07	99.23	0.08	0	2775911	118	19	22	566023	566023	146100	126172	883770	883770	32.9	83.04	2534
GCA_015713805.1	AD	SAMN10689411	USA: New York City	40.842040 N 73.941900 W	2012-07	99.51	0.64	0	2869160	1007	27	48	610731	221220	106265	59753	860022	454948	32.7	83.24	2672
GCA_015713765.1	AD	SAMN10689413	USA: New York City	40.842040 N 73.941900 W	2012-07	99.51	0.64	0	2905691	932	41	60	176253	148078	70870	48412	804317	582890	32.7	83.32	2712
GCA_015713745.1	AD	SAMN10689416	USA: New York City	40.842040 N 73.941900 W	2012-09	99.51	0.08	0	2842001	269	21	24	597517	597517	135333	118405	1184049	1184049	32.9	82.93	2592
GCA_015713715.1	AD	SAMN10689417	USA: New York City	40.842040 N 73.941900 W	2012-09	99.51	0.08	0	2738725	337	18	23	439504	253404	152151	119060	613190	525405	33	82.88	2491
GCA_015713705.1	AD	SAMN10689418	USA: New York City	40.842040 N 73.941900 W	2012-09	99.51	0.08	0	2912916	164	36	38	331721	331721	80914	76651	958026	958025	33	82.98	2724
GCA_015713665.1	AD	SAMN10689419	USA: New York City	40.842040 N 73.941900 W	2012-09	99.51	0.22	0	2861852	557	32	38	267374	171886	89432	75297	363402	319857	33	82.84	2633
GCA_015713655.1	AD	SAMN10689421	USA: New York City	40.842040 N 73.941900 W	2012-10	99.51	0.08	0	2796422	50	26	27	632315	632315	107554	103569	858691	858691	32.9	83.39	2568
GCA_015713645.1	AD	SAMN10689423	USA: New York City	40.842040 N 73.941900 W	2012-11	99.4	0.13	0	2752643	59	16	17	869623	545319	172040	161916	874496	869615	33	83.46	2528
GCA_015713605.1	AD	SAMN10689425	USA: New York City	40.842040 N 73.941900 W	2013-04	99.51	0.08	0	2793112	82	20	22	338213	338213	139655	126955	763436	763436	32.9	83.07	2540
GCA_015713555.1	AD	SAMN10689426	USA: New York City	40.842040 N 73.941900 W	2013-04	99.49	0.22	0	2778790	4109	34	38	176624	151812	81729	73017	307700	307700	32.9	82.85	2538
GCA_015713575.1	AD	SAMN10689427	USA: New York City	40.842040 N 73.941900 W	2013-05	99.51	0.08	0	2782144	582	13	19	971474	649862	214011	146398	1337347	1337347	33	83.06	2556
GCA_015713545.1	AD	SAMN10689428	USA: New York City	40.842040 N 73.941900 W	2013-06	99.51	0.64	0	2881184	349	36	45	213968	202204	80032	64018	582538	582538	32.8	83.32	2675
GCA_015713515.1	AD	SAMN10689430	USA: New York City	40.842040 N 73.941900 W	2013-06	99.51	0.64	0	2926032	342	35	44	346005	298108	83600	66492	898262	384536	32.7	83.32	2731
GCA_015713505.1	AD	SAMN10689432	USA: New York City	40.842040 N 73.941900 W	2013-07	99.51	0.64	0	2925858	1241	38	59	194939	178550	76996	49569	807882	534780	32.7	83	2729
GCA_015713485.1	AD	SAMN10689434	USA: New York City	40.842040 N 73.941900 W	2013-07	99.51	0.64	0	2898634	1305	240	249	33573	32988	12077	11635	138004	138004	32.7	83.71	2758
GCA_015713455.1	AD	SAMN10689435	USA: New York City	40.842040 N 73.941900 W	2013-07	99.51	0.64	0	2924183	885	43	58	346538	159328	68004	50401	808266	346538	32.7	83.24	2735
GCA_015713445.1	AD	SAMN10689436	USA: New York City	40.842040 N 73.941900 W	2013-07	99.37	0.08	0	2820480	651	124	137	49481	49028	22745	20582	138019	123491	32.8	83.65	2642
GCA_015713395.1	AD	SAMN10689437	USA: New York City	40.842040 N 73.941900 W	2013-07	99.51	0.64	0	2909857	660	46	59	160734	160449	63257	49308	551300	534726	32.7	83.3	2733
GCA_015713385.1	AD	SAMN10689438	USA: New York City	40.842040 N 73.941900 W	2013-08	99.51	0.08	0	2821461	55	20	21	331263	331263	141073	134352	702916	702916	32.9	83.19	2602
GCA_015713425.1	AD	SAMN10689439	USA: New York City	40.842040 N 73.941900 W	2013-08	99.51	0.64	0	2965478	482	45	57	220277	217274	65899	52017	537350	491232	32.8	83.23	2788
GCA_015713365.1	AD	SAMN10689443	USA: New York City	40.842040 N 73.941900 W	2013-09	99.51	0.11	0	2818164	290	24	31	316964	251637	117423	90899	999797	418140	32.7	83.45	2582
GCA_015713325.1	AD	SAMN10689445	USA: New York City	40.842040 N 73.941900 W	2013-09	99.43	0.11	0	2814983	308	27	34	255218	255218	104258	82784	491584	491584	32.7	83.55	2582
GCA_015713335.1	AD	SAMN10689446	USA: New York City	40.842040 N 73.941900 W	2013-09	99.51	0.11	0	2819575	327	21	27	320633	316964	134265	104416	1314845	571753	32.7	83.3	2578
GCA_015713295.1	AD	SAMN10689447	USA: New York City	40.842040 N 73.941900 W	2013-10	99.51	0.22	0	2861921	790	31	43	194463	180876	92320	66537	409780	406851	32.9	82.67	2619
GCA_015713275.1	AD	SAMN10689448	USA: New York City	40.842040 N 73.941900 W	2013-10	99.51	0.08	0	2856012	973	26	34	252414	252414	109846	83971	519030	519030	32.9	82.73	2615
GCA_015713265.1	AD	SAMN10689449	USA: New York City	40.842040 N 73.941900 W	2013-10	99.51	0.22	0	2931419	1167	39	45	172893	171363	75164	65116	394310	394310	32.9	83.59	2785
GCA_015713245.1	AD	SAMN10689450	USA: New York City	40.842040 N 73.941900 W	2013-10	99.51	0.08	0	2762510	307	19	22	438770	332362	145395	125554	654415	654415	33	82.7	2514
GCA_015713195.1	AD	SAMN10689451	USA: New York City	40.842040 N 73.941900 W	2013-10	99.51	0.13	0	2761598	241	16	19	302547	302547	172599	145334	984245	800469	32.9	83.46	2523
GCA_015713185.1	AD	SAMN10689452	USA: New York City	40.842040 N 73.941900 W	2013-10	99.41	0.08	0	2767418	1281	17	24	497670	497640	162789	115255	573359	573359	32.9	82.69	2523
GCA_015713205.1	AD	SAMN10689453	USA: New York City	40.842040 N 73.941900 W	2013-11	99.51	0.64	0	2948029	539	45	56	180818	180559	65511	52633	453704	354348	32.8	83.27	2788
GCA_015713105.1	AD	SAMN10689455	USA: New York City	40.842040 N 73.941900 W	2013-11	99.51	0.08	0	2894889	205	38	40	124931	124931	76181	72367	304770	304770	32.9	83.36	2678
GCA_015713165.1	AD	SAMN10689456	USA: New York City	40.842040 N 73.941900 W	2013-12	99.51	0.08	0	2758347	0	21	21	411416	411416	131349	131349	716606	716606	32.9	83.1	2498
GCA_015713145.1	AD	SAMN10689457	USA: New York City	40.842040 N 73.941900 W	2013-12	98.95	0.1	0	2798417	114	10	12	1027069	1027069	279841	233191	1200029	1200029	32.9	83.05	2573
GCA_015713115.1	AD	SAMN10689458	USA: New York City	40.842040 N 73.941900 W	2014-01	99.41	0.08	0	2755153	980	32	42	204978	204978	86098	65575	494745	494740	32.7	82.85	2503
GCA_015713085.1	AD	SAMN10689459	USA: New York City	40.842040 N 73.941900 W	2014-01	99.41	0.08	0	2737591	592	30	38	270487	264307	91253	72026	494824	353669	32.8	82.85	2481
GCA_015713055.1	AD	SAMN10689460	USA: New York City	40.842040 N 73.941900 W	2014-01	99.41	0.08	0	2734350	434	29	35	205191	205191	94287	78111	494745	494740	32.8	82.96	2484
GCA_015713045.1	AD	SAMN10689461	USA: New York City	40.842040 N 73.941900 W	2014-01	99.41	0.08	0	2740742	665	36	47	205109	205109	76131	58299	495143	353067	32.8	82.81	2488
GCA_015713015.1	AD	SAMN10689462	USA: New York City	40.842040 N 73.941900 W	2014-02	99.51	0.64	0	2904481	677	47	61	202205	159051	61797	47603	582040	582040	32.7	83.18	2714
GCA_015712965.1	AD	SAMN10689463	USA: New York City	40.842040 N 73.941900 W	2014-02	99.51	0.08	0	2793680	303	26	29	336942	336942	107449	96323	633896	633896	32.9	83.02	2534
GCA_015713005.1	AD	SAMN10689464	USA: New York City	40.842040 N 73.941900 W	2014-02	99.51	0.08	0	2777978	338	21	25	381390	310850	132284	111105	627565	627565	32.9	82.99	2506
GCA_015712985.1	AD	SAMN10689465	USA: New York City	40.842040 N 73.941900 W	2014-03	99.51	0.1	0	2832208	181	13	14	1037039	961421	217862	202287	1057715	1057712	32.9	82.91	2612
GCA_015712925.1	AD	SAMN10689466	USA: New York City	40.842040 N 73.941900 W	2014-04	99.51	0.08	0	2827843	427	28	33	275134	275134	100994	85679	542340	542340	32.9	83.61	2619
GCA_015712905.1	AD	SAMN10689467	USA: New York City	40.842040 N 73.941900 W	2014-04	99.51	0.08	0	2781684	810	24	30	276624	276624	115903	92695	763412	750626	32.8	83.13	2515
GCA_015712945.1	AD	SAMN10689468	USA: New York City	40.842040 N 73.941900 W	2014-04	99.51	0.08	0	2695781	1054	21	31	409495	248961	128370	86926	612892	525113	32.9	82.67	2432
GCA_015712885.1	AD	SAMN10689469	USA: New York City	40.842040 N 73.941900 W	2014-07	99.51	0.36	0	2831456	174	41	44	152807	152807	69059	64347	331532	331532	32.9	83.34	2623
GCA_015712815.1	AD	SAMN10689470	USA: New York City	40.842040 N 73.941900 W	2014-07	99.51	0.08	0	2806879	383	21	27	713014	246849	133660	103944	813137	713014	32.9	83.09	2558
GCA_015712865.1	AD	SAMN10689471	USA: New York City	40.842040 N 73.941900 W	2014-09	99.4	0.08	0	2780537	438	23	28	673783	426289	120892	99289	743278	673783	32.9	82.89	2553
GCA_015712805.1	AD	SAMN10689472	USA: New York City	40.842040 N 73.941900 W	2014-09	99.4	0.08	0	2778553	67	23	25	426289	426289	120806	111139	743211	743211	32.9	83.1	2560
GCA_015712835.1	AD	SAMN10689473	USA: New York City	40.842040 N 73.941900 W	2014-09	99.51	0.08	0	2811985	105	23	25	272234	272234	122260	112475	592853	592853	32.8	83.06	2545
GCA_015712775.1	AD	SAMN10689474	USA: New York City	40.842040 N 73.941900 W	2014-10	99.41	0.08	0	2886229	419	16	24	694071	376997	180389	120242	1340388	838210	32.7	83.15	2647
GCA_015712715.1	AD	SAMN10689475	USA: New York City	40.842040 N 73.941900 W	2014-10	99.51	0.08	0	2823461	538	16	20	929288	573400	176466	141146	1171194	1170664	32.9	83.03	2593
GCA_015712705.1	AD	SAMN10689476	USA: New York City	40.842040 N 73.941900 W	2014-10	99.51	0.13	0	2783847	154	14	18	677005	677005	198846	154649	1306291	983982	33	82.86	2536
GCA_011319695.1	AD	SAMN10875734	USA: New York City	40.842040 N 73.941900 W	2011-12	99.51	0.08	0	2799774	2854	53	94	148454	73815	52825	29754	530975	198863	32.7	83.7	2625
GCA_011319675.1	AD	SAMN10875735	USA: New York City	40.842040 N 73.941900 W	2012-01	99.51	0.08	0	2715043	2769	49	103	120737	50792	55409	26332	278830	144024	32.7	83.4	2491
GCA_011319685.1	AD	SAMN10875736	USA: New York City	40.842040 N 73.941900 W	2012-01	99.51	0.22	0	2831910	3385	57	108	115199	56687	49682	26190	297043	225060	32.7	83.98	2689
GCA_011319615.1	AD	SAMN10875737	USA: New York City	40.842040 N 73.941900 W	2012-01	99.51	0.22	0	2697599	1601	416	448	12677	11604	6484	6017	48857	48857	32.8	84.56	2563
GCA_011319595.1	AD	SAMN10875738	USA: New York City	40.842040 N 73.941900 W	2012-02	99.51	0.08	0	2782338	2174	61	105	103463	55271	45612	26477	199360	192270	32.7	83.36	2574
GCA_011319655.1	AD	SAMN10875739	USA: New York City	40.842040 N 73.941900 W	2012-01	99.51	0.08	0	2798418	1842	56	87	105785	55578	49971	32144	274302	207875	32.7	84.24	2653
GCA_011319625.1	AD	SAMN10875740	USA: New York City	40.842040 N 73.941900 W	2012-02	99.51	0.1	0	2765828	8854	73	128	115385	51794	37888	21538	321639	177895	32.7	82.6	2599
GCA_011319565.1	AD	SAMN10875741	USA: New York City	40.842040 N 73.941900 W	2012-03	99.51	0.11	0	2885565	4918	71	134	85007	42891	40641	21497	249138	197902	32.6	83.7	2710
GCA_011319535.1	AD	SAMN10875742	USA: New York City	40.842040 N 73.941900 W	2012-02	99.51	0.64	0	2739705	2971	71	119	87016	54961	38587	22997	217158	186938	32.6	83.55	2522
GCA_011319515.1	AD	SAMN10875743	USA: New York City	40.842040 N 73.941900 W	2012-06	99.51	0.1	0	2723095	2250	67	112	78032	47624	40643	24293	182226	151278	32.7	82.34	2509
GCA_005774645.1	AD	SAMN11585614	Russia: Moscow	55.65 N 37.49 E	2012-02-03	99.51	0.16	0	2821661	0	341	341	56036	56036	8274	8274	220849	220849	32.9	84.23	2856
GCA_020907025.1	AD	SAMN17729798	USA	38.999838 N 77.106017 W	2013	98.95	0.08	0	2745773	0	58	58	112807	112807	47340	47340	247713	247713	32.7	83.92	2557
GCA_020906965.1	AD	SAMN17729799	USA	38.999838 N 77.106017 W	2013	98.95	0.19	50	2703168	0	24	24	231214	231214	112632	112632	463220	463220	32.8	84.07	2486
GCA_020907005.1	AD	SAMN17729800	USA	38.999838 N 77.106017 W	2013	98.83	0.08	0	2721982	0	70	70	90716	90716	38885	38885	277570	277570	32.7	84.06	2515
GCA_020906975.1	AD	SAMN17729804	USA	38.999838 N 77.106017 W	2013	98.95	0.08	0	2739068	0	78	78	78642	78642	35116	35116	158694	158694	32.7	83.94	2542
GCA_020907065.1	AD	SAMN17729810	USA	38.999838 N 77.106017 W	2014	98.95	0.08	0	2744177	0	18	18	363737	363737	152454	152454	764272	764272	32.7	83.93	2531
GCA_020907085.1	AD	SAMN17729811	USA	38.999838 N 77.106017 W	2014	98.95	0.08	0	2747473	0	58	58	103296	103296	47370	47370	209078	209078	32.7	83.93	2564
GCA_020907125.1	AD	SAMN17729812	USA	38.999838 N 77.106017 W	2014	98.87	0.19	66.67	2748284	0	79	79	91325	91325	34788	34788	185177	185177	32.7	83.92	2576
GCA_020907035.1	AD	SAMN17729813	USA	38.999838 N 77.106017 W	2014	98.95	0.64	0	2746351	0	68	68	77910	77910	40387	40387	185727	185727	32.7	83.95	2570
GCA_020907145.1	AD	SAMN17729826	USA	38.999838 N 77.106017 W	missing	99.51	0.25	0	2832934	0	48	48	150429	150429	59019	59019	419457	419457	32.8	84.12	2698
GCA_020906905.1	AD	SAMN17729830	USA	38.999838 N 77.106017 W	2010	99.51	0.64	0	2917496	0	26	26	631715	631715	112211	112211	1241310	1241310	32.6	83.86	2735
GCA_020906865.1	AD	SAMN17729831	USA	38.999838 N 77.106017 W	2010	99.51	0.68	0	2915150	0	34	34	336411	336411	85739	85739	466183	466183	32.6	83.86	2736
ERS1638080	HE	SAMEA103948912	United Kingdom	56.33/ -2.87	2015-11-17	98.95	0.13	0	2705401	0	53	53	196370	196370	51045	51045	498328	498328	32.8	84.21	2504
ERS1638081	HE	SAMEA103948913	United Kingdom	56.33/ -2.87	2015-11-17	98.95	0.13	0	2705785	0	42	42	393918	393918	64423	64423	1280983	1280983	32.8	84.19	2501
ERS1638082	HE	SAMEA103948914	United Kingdom	56.33/ -2.87	2015-11-17	98.95	0.13	0	2706989	0	49	49	260435	260435	55244	55244	857234	857234	32.8	84.16	2506
ERS1638083	HE	SAMEA103948915	United Kingdom	56.33/ -2.87	2015-11-17	98.95	0.13	0	2705509	0	42	42	260320	260320	64416	64416	1280899	1280899	32.8	84.19	2502
ERS1638084	HE	SAMEA103948916	United Kingdom	56.33/ -2.87	2015-11-17	98.95	0.13	0	2705524	0	40	40	393917	393917	67638	67638	1280983	1280983	32.8	84.2	2501
ERS1638095	HE	SAMEA103948927	United Kingdom	56.33/ -2.87	2015-11-17	99.51	0.08	0	2700950	394	50	54	315349	251873	54019	50010	657199	657199	32.8	83.8	2492
ERS1638096	HE	SAMEA103948928	United Kingdom	56.33/ -2.87	2015-11-17	99.51	0.08	0	2702813	391	54	58	315349	251897	50052	46593	570525	485836	32.8	83.8	2498
ERS1638097	HE	SAMEA103948929	United Kingdom	56.33/ -2.87	2015-11-17	99.51	0.08	0	2700057	384	49	53	438752	318486	55103	50937	657172	657172	32.7	83.77	2490
ERS1638098	HE	SAMEA103948930	United Kingdom	56.33/ -2.87	2015-11-17	99.51	0.08	0	2700734	388	48	52	437254	318484	56265	51929	657126	657126	32.7	83.79	2495
ERS1638100	HE	SAMEA103948932	United Kingdom	56.42/-2.98	2015-11-27	99.41	0.08	0	2686409	296	65	68	252291	252291	41329	39501	520809	458433	32.7	83.55	2474
ERS1638103	HE	SAMEA103948935	United Kingdom	56.42/-2.98	2015-11-27	99.41	0.08	0	2686618	193	60	62	252269	252269	44776	43329	520930	458555	32.7	83.49	2470
ERS1638112	HE	SAMEA103948944	United Kingdom	56.42/-2.98	2015-11-27	99.51	0.22	0	2814292	195	82	84	174964	174964	34320	33501	393496	372401	32.7	82.71	2675
ERS1638115	HE	SAMEA103948947	United Kingdom	56.42/-2.98	2015-11-27	99.51	0.08	0	2772372	294	62	65	274240	214990	44715	42647	489369	489369	32.7	83.74	2579
ERS1638116	HE	SAMEA103948948	United Kingdom	56.42/-2.98	2015-11-27	99.51	0.27	0	2767260	194	38	40	427443	325222	72822	69176	769642	769642	32.7	83.8	2562
ERS1638117	HE	SAMEA103948949	United Kingdom	56.42/-2.98	2015-11-27	99.51	0.08	0	2763997	193	35	37	427674	325223	78971	74697	769642	769642	32.7	83.81	2560
ERS1638118	HE	SAMEA103948950	United Kingdom	56.42/-2.98	2015-11-27	99.51	0.26	0	2769783	0	42	42	428370	428370	65947	65947	769642	769642	32.8	83.9	2569
ERS1638120	HE	SAMEA103948952	United Kingdom	56.42/-2.98	2015-11-27	99.51	0.22	0	2811502	99	71	72	174964	174964	39598	39047	417908	417908	32.7	82.74	2659
ERS1638121	HE	SAMEA103948953	United Kingdom	56.42/-2.98	2015-11-27	99.51	0.22	0	2812999	99	78	79	174965	174965	36064	35606	417908	417908	32.7	82.74	2667
ERS1638122	HE	SAMEA103948954	United Kingdom	56.42/-2.98	2015-11-27	99.51	0.22	0	2812502	197	76	78	174965	174965	37006	36055	417908	417908	32.7	82.76	2666
ERS1638123	HE	SAMEA103948955	United Kingdom	56.42/-2.98	2015-11-27	99.51	0.22	0	2813899	197	78	80	209117	209117	36075	35171	417908	417908	32.7	82.67	2668
ERS1638124	HE	SAMEA103948956	United Kingdom	56.42/-2.98	2015-11-27	99.51	0.22	0	2812732	199	74	76	174965	170717	38009	37007	417908	417908	32.7	82.66	2663
ERS1638125	HE	SAMEA103948957	United Kingdom	56.42/-2.98	2015-11-27	98.95	0.22	0	2778681	196	65	67	174831	174831	42748	41469	352261	352261	32.8	83.89	2592
ERS1638126	HE	SAMEA103948958	United Kingdom	56.42/-2.98	2015-11-27	98.95	0.22	0	2773234	199	62	64	174829	174829	44729	43328	352261	352261	32.8	83.93	2587
ERS1638127	HE	SAMEA103948959	United Kingdom	56.42/-2.98	2015-11-27	98.95	0.22	0	2773269	199	60	62	174829	174829	46221	44726	352261	352261	32.8	83.95	2590
ERS1638128	HE	SAMEA103948960	United Kingdom	56.42/-2.98	2015-11-27	98.95	0.22	0	2775440	198	60	62	175059	175059	46257	44761	352261	352261	32.8	83.94	2590
ERS1638129	HE	SAMEA103948961	United Kingdom	56.42/-2.98	2015-11-27	98.95	0.22	0	2775564	199	65	67	174828	174828	42700	41423	352262	352262	32.8	83.96	2598
ERS1638130	HE	SAMEA103948962	United Kingdom	56.47/ -2.96	2015-12-09	99.43	0.22	0	2780875	198	63	65	196536	191419	44140	42779	447372	329360	32.7	83.64	2563
ERS1638131	HE	SAMEA103948963	United Kingdom	56.47/ -2.96	2015-12-09	99.43	0.22	0	2779194	292	59	62	176734	173936	47104	44821	326295	326295	32.7	83.57	2562
ERS1638132	HE	SAMEA103948964	United Kingdom	56.47/ -2.96	2015-12-09	99.43	0.22	0	2780819	199	68	70	176740	173935	40894	39723	447372	328976	32.7	83.64	2567
ERS1638133	HE	SAMEA103948965	United Kingdom	56.47/ -2.96	2015-12-09	99.43	0.22	0	2783037	195	73	75	216624	191419	38123	37104	447371	329363	32.7	83.61	2567
ERS1638134	HE	SAMEA103948966	United Kingdom	56.47/ -2.96	2015-12-09	99.43	0.22	0	2781966	396	78	82	191342	176002	35666	33921	326295	326295	32.7	83.53	2572
ERS1638149	HE	SAMEA103948981	United Kingdom	56.47/ -2.96	2015-12-09	99.41	0.08	0	2685433	391	67	71	243859	231781	40081	37817	506078	386784	32.7	83.59	2481
ERS1638150	HE	SAMEA103948982	United Kingdom	56.47/ -2.96	2015-12-09	99.51	0.22	0	2815533	296	85	88	174985	150474	33123	31991	426871	426871	32.7	83.41	2673
ERS1638152	HE	SAMEA103948984	United Kingdom	56.47/ -2.96	2015-12-09	99.51	0.22	0	2815574	195	79	81	174987	174987	35640	34757	426871	426871	32.7	83.52	2670
ERS1638153	HE	SAMEA103948985	United Kingdom	56.47/ -2.96	2015-12-09	99.51	0.22	0	2815158	196	82	84	175446	175446	34331	33511	424672	424672	32.7	83.52	2673
ERS1638154	HE	SAMEA103948986	United Kingdom	56.47/ -2.96	2015-12-09	99.51	0.22	0	2815474	197	84	86	175446	175446	33517	32735	424859	424859	32.7	83.5	2674
ERS1638160	HE	SAMEA103948992	United Kingdom	56.49/ -3.01	2016-02-09	99.48	0.22	0	2851463	195	61	63	208292	208292	46745	45258	756063	756063	32.7	82.72	2700
ERS1638161	HE	SAMEA103948993	United Kingdom	56.49/ -3.01	2016-02-09	99.48	0.22	0	2851444	198	65	67	208759	208759	43868	42555	489289	478255	32.7	82.72	2702
ERS1638162	HE	SAMEA103948994	United Kingdom	56.49/ -3.01	2016-02-09	99.51	0.08	0	2716237	89	40	41	448187	448187	67905	66247	1021166	1021166	32.7	83.78	2486
ERS1638163	HE	SAMEA103948995	United Kingdom	56.49/ -3.01	2016-02-09	99.48	0.22	0	2852877	199	72	74	171343	171343	39623	38549	434486	423397	32.7	82.66	2701
ERS1638164	HE	SAMEA103948996	United Kingdom	56.49/ -3.01	2016-02-09	99.48	0.22	0	2852516	198	69	71	208759	208759	41340	40173	755262	755262	32.7	82.74	2708
ERS1638165	HE	SAMEA103948997	United Kingdom	56.49/ -3.01	2016-02-09	99.51	0.08	0	2811090	291	40	43	617779	328737	70277	65367	918038	918038	32.7	83.79	2596
ERS1638167	HE	SAMEA103948999	United Kingdom	56.49/ -3.01	2016-02-09	99.51	0.08	0	2808117	394	29	33	790264	686820	96831	85082	1002062	790264	32.7	83.72	2583
ERS1638168	HE	SAMEA103949000	United Kingdom	56.49/ -3.01	2016-02-09	99.51	0.08	0	2808469	291	34	37	702652	387413	82602	75896	757385	757385	32.7	83.77	2584
ERS1638169	HE	SAMEA103949001	United Kingdom	56.49/ -3.01	2016-02-09	99.51	0.08	0	2807754	93	30	31	1002603	1002603	93591	90569	1339124	1339124	32.7	83.87	2588
ERS1034193	HE	SAMEA3727044	Gambia	NA	2004-01-13	99.51	0.15	0	2748275	1	85	85	252819	252819	32332	32332	652776	652776	32.7	83.75	2567
ERS1034196	HE	SAMEA3727047	Gambia	NA	2004-02-25	99.51	0.22	0	2812202	0	63	63	170887	170887	44638	44638	300428	300428	32.8	84.02	2641
ERS1034197	HE	SAMEA3727048	Gambia	NA	2004-03-11	99.51	0.13	0	2830241	194	46	48	989952	544265	61526	58959	1025681	933144	32.8	83.98	2679
ERS1034199	HE	SAMEA3727050	Gambia	NA	2004-03-23	99.23	0.08	0	2737386	291	36	39	243933	243933	76038	70181	594599	594599	32.7	83.77	2513
ERS1034201	HE	SAMEA3727052	Gambia	NA	2004-03-27	99.51	0.08	0	2822925	196	53	55	320759	320759	53262	51322	503327	503327	32.7	84.02	2653
ERS1034203	HE	SAMEA3727054	Gambia	NA	2004-04-05	99.23	0.08	0	2789306	100	80	81	244050	244050	34866	34434	594232	594232	32.8	83.88	2614
ERS5272144	HE	SAMEA7515657	Australia	NA	2015-03-11	99.51	0.08	0	2848331	288	41	44	317625	317625	69471	64728	651926	651926	32.7	83.98	2682
ERS5272146	HE	SAMEA7515659	Australia	NA	2015-03-21	99.51	0.08	0	2848633	387	42	46	583613	561122	67824	61918	1189910	1189910	32.7	84.06	2684
ERS5272149	HE	SAMEA7515662	Australia	NA	2015-04-04	99.51	0.08	0	2802792	190	43	45	272618	272618	65181	62280	651705	651705	32.7	83.96	2610
ERS5272150	HE	SAMEA7515663	Australia	NA	2015-04-07	99.51	0.08	0	2849139	289	51	54	1465870	561125	55865	52756	1465870	1192936	32.7	84.08	2693
ERS5272151	HE	SAMEA7515664	Australia	NA	2015-04-07	99.51	0.08	0	2849009	292	44	47	570533	561120	64750	60611	1189902	1189902	32.7	84.09	2683
ERS5272152	HE	SAMEA7515665	Australia	NA	2015-04-18	99.51	0.08	0	2845558	392	35	39	1465312	561121	81301	72952	1465312	1192378	32.7	84.04	2678
ERS5272154	HE	SAMEA7515667	Australia	NA	2015-04-28	99.51	0.08	0	2849203	386	41	45	279728	278317	69492	63307	991850	991850	32.7	84.05	2686
ERS5272155	HE	SAMEA7515668	Australia	NA	2015-04-28	99.51	0.08	0	2813454	0	39	39	583201	583201	72139	72139	1189908	1189908	32.8	84.28	2636
ERS5272156	HE	SAMEA7515669	Australia	NA	2015-05-09	99.51	0.08	0	2848150	285	40	43	583614	561122	71203	66229	1189847	1189847	32.7	84.06	2683
ERS5272157	HE	SAMEA7515670	Australia	NA	2015-05-11	99.51	0.08	0	2848375	192	45	47	583613	561121	63297	60599	1192934	1192934	32.7	84.05	2681
ERS5272159	HE	SAMEA7515672	Australia	NA	2015-05-17	99.51	0.08	0	2849494	389	47	51	583714	345455	60627	55864	844657	844657	32.7	84.1	2694
ERS5272160	HE	SAMEA7515673	Australia	NA	2015-05-28	99.51	0.11	0	2884004	384	42	46	583613	561121	68666	62687	1129000	1129000	32.7	84.08	2728
ERS5272161	HE	SAMEA7515674	Australia	NA	2015-06-02	99.51	0.11	0	2883230	289	50	53	584885	562390	57664	54395	1189892	1189892	32.7	84.15	2727
ERS5272163	HE	SAMEA7515676	Australia	NA	2015-06-18	99.51	0.08	0	2848596	287	41	44	584492	562000	69477	64734	1189910	1189910	32.7	84.11	2684
ERS5272164	HE	SAMEA7515677	Australia	NA	2015-06-21	99.51	0.08	0	2847749	194	38	40	583554	561061	74940	71188	1189911	1189911	32.7	84.13	2683
ERS5272165	HE	SAMEA7515678	Australia	NA	2015-06-24	99.51	0.08	0	2850594	284	38	41	583615	561123	75015	69519	1189851	1189851	32.7	84.07	2689
ERS5272166	HE	SAMEA7515679	Australia	NA	2015-06-26	99.51	0.08	0	2848147	387	39	43	583613	561117	73029	66226	1189797	1189797	32.7	84.04	2684
ERS5272167	HE	SAMEA7515680	Australia	NA	2015-07-21	99.51	0.08	0	2848044	289	43	46	583615	561123	66233	61907	1189907	1189907	32.7	84.12	2684
ERS5272168	HE	SAMEA7515681	Australia	NA	2015-07-25	99.51	0.08	0	2849069	287	50	53	583732	561240	56981	53750	904195	904195	32.7	84.11	2691
ERS5272169	HE	SAMEA7515682	Australia	NA	2015-07-27	99.51	0.08	0	2848054	284	45	48	279728	278317	63290	59328	1084448	1084448	32.7	84.07	2686
ERS5272170	HE	SAMEA7515683	Australia	NA	2015-07-28	99.51	0.08	0	2849450	195	49	51	583620	561125	58152	55867	1189922	1189922	32.7	84.13	2696
ERS5272171	HE	SAMEA7515684	Australia	NA	2015-07-30	99.51	0.11	0	2884157	189	42	44	584904	562412	68670	65544	1189909	1189909	32.7	84.13	2729
ERS5272172	HE	SAMEA7515685	Australia	NA	2015-08-01	99.51	0.08	0	2762065	387	40	44	317625	317625	69051	62765	626351	608394	32.7	83.78	2553
ERS5272173	HE	SAMEA7515686	Australia	NA	2015-08-07	99.51	0.08	0	2849114	388	44	48	583613	561122	64752	59348	1189911	1189911	32.7	84.05	2686
ERS5272174	HE	SAMEA7515687	Australia	NA	2015-08-07	99.51	0.08	0	2848668	390	43	47	583614	561118	66248	60601	1189844	1189844	32.7	84.09	2685
ERS5272175	HE	SAMEA7515688	Australia	NA	2015-08-10	99.51	0.08	0	2876648	387	38	42	583615	561123	75701	68482	1189634	1189634	32.7	84.14	2713
ERS5272176	HE	SAMEA7515689	Australia	NA	2015-08-11	99.51	0.08	0	2848387	385	41	45	583615	561123	69472	63288	1189908	1189908	32.7	84.13	2685
ERS5312759	HE	SAMEA7556117	Australia	NA	2014-10-21	99.51	0.08	0	2777697	285	50	53	244109	191063	55553	52404	708330	536700	32.7	83.92	2581
ERS5312760	HE	SAMEA7556118	Australia	NA	2013-02-28	99.51	0.08	0	2717570	24	39	39	244095	244095	69681	69680	639691	639691	32.7	83.87	2500
ERS5312763	HE	SAMEA7556121	Australia	NA	2013-12-05	99.51	0.08	0	2739697	120	54	60	230399	230399	50735	45659	350862	350862	32.8	84.05	2577
ERS5312764	HE	SAMEA7556122	Australia	NA	2014-02-07	99.51	0.13	0	2795860	221	44	48	327509	304013	63542	58242	1208296	971027	32.7	84.11	2624
ERS5312766	HE	SAMEA7556124	Australia	NA	2014-06-12	99.51	0.08	0	2771873	31	60	62	183356	183351	46197	44707	550768	367437	32.7	84.04	2622
ERS5312767	HE	SAMEA7556125	Australia	NA	2012-11-06	99.51	0.08	0	2774395	137	47	51	183425	183421	59029	54397	413942	413935	32.7	83.96	2615
ERS5312769	HE	SAMEA7556127	Australia	NA	2012-11-05	99.51	0.08	0	2760082	57	43	45	180174	180168	64187	61333	616242	616236	32.6	83.66	2541
ERS5312774	HE	SAMEA7556132	Australia	NA	2013-09-10	99.51	0.08	0	2810113	162	55	59	243722	243722	51092	47626	641997	641983	32.7	84.21	2627
ERS5312775	HE	SAMEA7556133	Australia	NA	2013-11-12	99.51	0.08	0	2788290	197	35	41	374913	255013	79665	68002	703128	448105	32.7	84.27	2590
ERS5312777	HE	SAMEA7556135	Australia	NA	2013-11-12	99.51	0.22	0	2844917	384	56	60	305557	305557	50802	47408	621939	621939	32.7	83.94	2698
ERS5312778	HE	SAMEA7556136	Australia	NA	2013-11-13	99.51	0.08	0	2848688	290	42	45	318041	318041	67825	63297	871978	871978	32.7	84.03	2689
ERS5312781	HE	SAMEA7556139	Australia	NA	2013-10-23	99.51	0.13	0	2832595	58	32	34	353579	353579	88518	83309	822925	782313	32.7	84.31	2675
ERS5312782	HE	SAMEA7556140	Australia	NA	2013-12-11	99.51	0.13	0	2837308	20	34	35	318972	237332	83450	81065	460509	460509	32.7	84.35	2681
ERS5312785	HE	SAMEA7556143	Australia	NA	2014-06-12	99.32	0.08	0	2855835	17	38	39	425438	425431	75153	73226	552442	552442	32.6	83.78	2658
ERS5312787	HE	SAMEA7556145	Australia	NA	2013-11-13	99.51	0.08	0	2738500	98	38	39	669111	287141	72065	70215	797612	797612	32.7	83.97	2547
ERS5312789	HE	SAMEA7556147	Australia	NA	2013-11-13	99.51	0.22	0	2777516	40	48	48	202385	202385	57864	57864	350397	350397	32.7	84.04	2581
ERS5312790	HE	SAMEA7556148	Australia	NA	2014-06-10	99.51	0.08	0	2752162	132	38	41	208454	208445	72425	67122	626118	626118	32.7	84.08	2546
ERS5312791	HE	SAMEA7556149	Australia	NA	2013-04-02	99.51	0.08	0	2811418	289	49	52	220059	214800	57375	54060	855403	695362	32.7	83.98	2625
ERS5312796	HE	SAMEA7556154	Australia	NA	2014-04-30	99.51	0.08	0	2775683	233	55	57	243724	243724	50466	48692	419423	419423	32.7	83.98	2589
ERS5312797	HE	SAMEA7556155	Australia	NA	2014-05-29	99.51	0.08	0	2744831	126	63	66	183846	180657	43568	41586	274945	274945	32.7	83.83	2561
ERS5312801	HE	SAMEA7556159	Australia	NA	2013-10-08	99.51	0.08	0	2718970	99	39	40	430072	295451	69717	67971	797385	797385	32.7	84.03	2531
ERS5312804	HE	SAMEA7556162	Australia	NA	2013-04-10	99.51	0.08	0	2780671	384	28	32	1074519	759792	99309	86883	1351692	1216704	32.7	83.53	2537
ERS5312805	HE	SAMEA7556163	Australia	NA	2013-06-25	99.42	0.08	0	2770986	62	46	51	243732	243732	60238	54331	730784	534767	32.7	83.99	2573
ERS5312807	HE	SAMEA7556165	Australia	NA	2013-11-08	99.51	0.08	0	2776254	78	57	59	221842	161629	48706	47053	341828	341828	32.7	84.01	2586
ERS5312810	HE	SAMEA7556168	Australia	NA	2014-04-15	99.51	0.08	0	2789517	85	63	65	232120	220092	44278	42914	475479	341828	32.7	83.96	2613
ERS5312811	HE	SAMEA7556169	Australia	NA	2014-10-10	99.51	0.08	0	2749438	285	36	39	764296	695706	76373	70491	855028	764296	32.8	84.12	2544
ERS5312812	HE	SAMEA7556170	Australia	NA	2013-04-16	99.51	0.08	0	2729628	289	43	46	469681	469681	63479	59333	960313	960313	32.7	83.56	2520
ERS5312813	HE	SAMEA7556171	Australia	NA	2013-06-25	99.51	0.1	0	2733678	291	51	54	975648	659360	53601	50618	1299926	1175655	32.7	83.59	2537
ERS5312815	HE	SAMEA7556173	Australia	NA	2013-11-12	99.51	0.08	0	2729157	196	36	38	975467	660819	75809	71814	1299926	1175655	32.7	83.6	2519
ERS5312817	HE	SAMEA7556175	Australia	NA	2014-02-07	99.51	0.08	0	2728658	288	36	39	638877	498683	75796	69958	975548	661051	32.7	83.62	2525
ERS5312818	HE	SAMEA7556176	Australia	NA	2014-04-10	99.51	0.08	0	2722051	100	30	34	313861	289790	90735	80057	596758	346550	32.7	83.77	2524
ERS5312820	HE	SAMEA7556178	Australia	NA	2014-10-10	99.51	0.08	0	2728721	293	41	44	1023815	544261	66554	62009	1348561	886608	32.7	83.5	2516
ERS5312827	HE	SAMEA7556185	Australia	NA	2014-03-19	99.51	0.08	0	2732014	40	35	35	215329	215329	78057	78056	430603	430594	32.8	84.17	2530
ERS5312830	HE	SAMEA7556188	Australia	NA	2014-03-20	99.51	0.11	0	2784501	182	53	60	222767	222767	52537	46405	320642	320642	32.7	83.92	2603
ERS5312832	HE	SAMEA7556190	Australia	NA	2014-05-14	99.51	0.22	0	2849891	45	45	47	191563	191563	63330	60635	379960	378577	32.7	84.18	2697
ERS5312836	HE	SAMEA7556194	Australia	NA	2014-09-17	99.51	0.22	0	2810634	297	67	70	644835	644835	41949	40147	820846	820846	32.7	83.73	2621
ERS5312837	HE	SAMEA7556195	Australia	NA	2013-05-16	99.51	0.08	0	2774763	121	31	37	290124	231433	89508	74990	545786	315723	32.7	84.27	2626
ERS5312842	HE	SAMEA7556200	Australia	NA	2014-09-15	99.51	0.36	0	2769711	295	54	57	619583	350483	51290	48586	1270293	1270293	32.3	83.76	2575
ERS5312844	HE	SAMEA7556202	Australia	NA	2013-08-21	99.51	0.08	0	2786099	296	41	44	604449	420546	67953	63313	1292048	1216696	32.7	83.46	2551
ERS5312847	HE	SAMEA7556205	Australia	NA	2014-03-12	99.65	0.36	0	2744542	10	24	25	1812559	1719296	114355	109781	1812559	1719296	32.2	84.06	2539
ERS5312849	HE	SAMEA7556207	Australia	NA	2014-06-11	99.51	0.22	0	2809489	294	76	79	644816	644816	36966	35559	820729	820729	32.7	83.77	2628
ERS5312854	HE	SAMEA7556212	Australia	NA	2013-12-09	99.51	0.08	0	2717842	110	46	50	216851	216849	59083	54354	325839	325817	32.7	83.92	2520
ERS5312858	HE	SAMEA7556216	Australia	NA	2014-03-10	99.32	0.08	0	2767030	41	23	25	617984	306234	120305	110679	985787	679543	32.7	83.66	2542
ERS5312862	HE	SAMEA7556220	Australia	NA	2013-06-04	99.51	0.08	0	2720386	24	40	41	233442	233442	68009	66350	609698	609698	32.7	83.92	2508
ERS5312863	HE	SAMEA7556221	Australia	NA	2013-06-04	99.51	0.08	0	2730783	191	56	60	211241	211241	48763	45509	337220	337220	32.7	83.86	2531
ERS5312865	HE	SAMEA7556223	Australia	NA	2013-08-21	99.51	0.08	0	2721282	36	43	45	210930	210930	63285	60472	401234	401234	32.7	83.88	2511
ERS5312874	HE	SAMEA7556232	Australia	NA	2013-10-23	99.51	0.08	0	2753460	32	34	36	272800	272800	80984	76484	540864	540860	32.7	83.74	2530
ERS5312875	HE	SAMEA7556233	Australia	NA	2013-12-11	99.51	0.08	0	2728282	84	28	30	328744	254850	97438	90939	618475	614976	32.7	83.7	2495
ERS5312876	HE	SAMEA7556234	Australia	NA	2014-03-12	99.32	0.08	0	2767690	37	41	43	255225	255225	67504	64364	617208	424169	32.7	83.77	2552
ERS5312878	HE	SAMEA7556236	Australia	NA	2013-08-21	99.51	0.08	0	2808235	18	32	33	184852	184852	87757	85097	711594	711594	32.7	84.13	2619
ERS5312880	HE	SAMEA7556238	Australia	NA	2013-09-12	99.51	0.08	0	2738747	24	43	44	214772	214772	63691	62243	342203	342203	32.7	83.95	2533
ERS5312884	HE	SAMEA7556242	Australia	NA	2013-11-28	99.51	0.11	0	2773920	36	44	45	205945	175257	63043	61641	559020	559020	32.6	84.08	2564
ERS5312886	HE	SAMEA7556244	Australia	NA	2014-04-03	99.51	0.11	0	2828016	127	36	38	238839	206552	78556	74418	344833	344833	32.7	84.1	2661
ERS5312887	HE	SAMEA7556245	Australia	NA	2014-11-13	99.51	0.13	0	2711899	194	30	32	998531	543637	90396	84740	1023462	998531	32.8	84.18	2511
ERS5312889	HE	SAMEA7556247	Australia	NA	2014-05-15	99.51	0.22	0	2850978	109	52	54	262042	262042	54826	52793	479790	479790	32.7	84.15	2699
ERS5312890	HE	SAMEA7556248	Australia	NA	2014-10-01	99.51	0.08	0	2692800	388	38	42	702135	244106	70863	64105	885263	702135	32.8	83.91	2465
GCA_000149015.1	HE	SAMN00001489	not determined	terrestrial biome [ENVO:00000446]	missing	99.51	0.08	0	2818925	6500	5	18	2786578	509850	563785	156245	2786578	1049360	32.7	83.58	2590
GCA_000159555.1	HE	SAMN00001490	not determined	terrestrial biome [ENVO:00000446]	missing	99.41	0.35	0	2779997	15690	248	282	418208	87473	11209	9802	690422	187334	33	82.26	2615
GCA_000153665.1	HE	SAMN00001491	not determined	terrestrial biome [ENVO:00000446]	missing	98.58	0.32	0	2845480	15463	174	256	1018247	54777	16353	11054	1398786	165450	32.9	80.48	2691
GCA_000159535.2	HE	SAMN00002240	not determined	not determined	not determined	99.51	0.25	0	2827166	0	2	2	2802675	2802675	1413583	1413583	2802675	2802675	32.8	83.22	2614
GCA_000187165.1	HE	SAMN00189157	not determined	not determined	not determined	99.51	0.08	0	2826042	419	47	66	143482	118193	60128	42812	312871	295151	32.6	84.04	2645
GCA_003017355.1	HE	SAMN06835230	USA	NA	2009-07-20	99.51	0.69	33.33	2747755	0	3	3	2700728	2700728	915918	915918	2700728	2700728	32.8	82.84	2552
GCA_003017535.1	HE	SAMN06835231	USA	NA	2009-05-12	99.51	0.25	0	2943092	0	2	2	2927335	2927335	1471546	1471546	2927335	2927335	32.8	83.59	2780
GCA_003017495.1	HE	SAMN06835232	USA	NA	2009-10-19	99.51	0.1	0	2830166	0	2	2	2800572	2800572	1415083	1415083	2800572	2800572	32.8	83.32	2627
GCA_003017305.1	HE	SAMN06835234	USA	NA	2009-07-27	99.13	1.04	57.14	2979281	0	2	2	2965341	2965341	1489640	1489640	2965341	2965341	32.8	83.44	2828
GCA_004012035.1	HE	SAMN10394659	South Korea	34.793672 N 126.615621 E	2017-08-30	99.51	0.19	0	2827757	41	74	75	121200	121200	38212	37702	331117	331117	32.8	83.71	2647
GCA_003989655.1	HE	SAMN10639319	Malaysia	5.33 N 103.14 E	2016-11	99.51	0.22	0	3107513	0	114	114	152788	152788	27258	27258	586667	586667	32.8	83.91	3021
GCA_003989815.1	HE	SAMN10639402	Malaysia	5.33 N 103.14 E	2016-11	99.51	0.08	0	3035495	0	131	131	142911	142911	23171	23171	567060	567060	32.7	84.27	2989
GCA_004026165.1	HE	SAMN10659762	South Korea	36.57 N 126.60 E	2017-08-28	99.13	0.1	0	2815599	0	2	2	2796411	2796411	1407799	1407799	2796411	2796411	32.9	83.54	2586
GCA_014436675.1	HE	SAMN15660211	France	NA	2010-10	99.51	0.13	0	2694498	0	25	25	607734	607734	107779	107779	980109	980109	32.8	84.42	2496
GCA_022226975.1	HE	SAMN25144898	USA	39.74 N 104.99 W	2021	99.51	0.13	0	2700946	0	1	1	2700946	2700946	2700946	2700946	2700946	2700946	32.9	83.67	2479
GCA_022226995.1	HE	SAMN25144899	USA	39.74 N 104.99 W	2021	99.51	0.64	0	2833317	0	3	3	2817030	2817030	944439	944439	2817030	2817030	32.8	83.34	2615

## Sheet: Local S. aureus strains
Table S1. Metadata of Staphylococcus aureus and S. epidermitis strains from human
Strain number	Patient ID	Health status	Location	Completeness	Contamination	Genome size (bp)	Length of total reads	Number of reads	Average reads length	Genome coverage	# scaffolds	N50 (scaffolds)	Mean scaffold length (bp)	Longest scaffold (bp)	GC	Coding density	# predicted genes	# copies of 16S rRNA gene
194	9030	AD	Skin	99.51	0.13	2754399	897775788	181642	4942.56	325.943	1	2754399	2754399	2754399	33	83.8	2549	6
195	9030	AD	Skin	99.51	0.13	2754414	1837592538	376249	4883.98	667.145	1	2754414	2754414	2754414	33	83.72	2553	6
196	9030	AD	Skin	99.51	0.97	2828046	1321983812	255990	5164.2	467.455	3	2754404	942682	2754404	33	83.89	2660	6
197	9030	AD	Nose	99.51	0.13	2788328	805919061	162334	4964.57	289.033	2	2754402	1394164	2754402	33	83.66	2596	6
198	9030	AD	Nose	99.51	0.13	2754401	1218702038	262746	4638.33	442.456	1	2754401	2754401	2754401	33	83.8	2549	6
199	9030	AD	Nose	98.9	1.54	2793031	757008875	148462	5099.01	271.035	2	2764397	1396515	2764397	33	83.7	2583	6
276	119	AD	Skin	99.51	0.08	2730804	1317860532	255248	5163.06	482.591	1	2730804	2730804	2730804	32.9	83.23	2473	6
277	119	AD	Skin	98.95	0.11	2749120	711966923	147767	4818.17	258.98	1	2749120	2749120	2749120	32.9	83.22	2482	6
278	119	AD	Skin	99.51	1.77	2785715	564491216	107262	5262.73	202.638	2	2732781	1392857	2732781	32.8	83.1	2543	6
280	119	AD	Nose	98.81	0.11	2748827	689926927	125745	5486.71	250.99	1	2748827	2748827	2748827	32.9	83.23	2481	6
281	119	AD	Nose	98.95	0.11	2748821	527124233	102215	5157.01	191.764	1	2748821	2748821	2748821	32.9	83.23	2481	6
282	119	AD	Nose	99.51	0.08	2732780	1078668811	229953	4690.82	394.715	1	2732780	2732780	2732780	32.9	83.24	2477	6
355	031	AD	Nose	99.51	0.17	2912691	907558525	196190	4625.92	311.588	3	2855354	970897	2855354	32.7	83.36	2712	6
356	031	AD	Nose	99.51	0.16	2930327	1043290830	281434	3707.05	356.032	5	2855358	586065	2855358	32.7	83.24	2730	6
357	031	AD	Nose	99.51	0.12	2898286	898298893	181163	4958.51	309.941	3	2855353	966095	2855353	32.7	83.33	2694	6
358	031	AD	Skin	99.51	0.16	2926152	831328538	178032	4669.55	284.103	5	2855863	585230	2855863	32.7	83.07	2733	6
359	031	AD	Skin	99.4	0.12	2884333	417113997	95473	4368.92	144.614	3	2599728	961444	2599728	32.7	83.43	2682	6
360	031	AD	Skin	99.51	0.08	2902129	983865710	200607	4904.44	339.015	2	2855872	1451064	2855872	32.8	82.96	2703	6
365	150	AD	Nose	99.51	0.22	2757494	650480040	152840	4255.95	235.895	1	2757494	2757494	2757494	32.9	83.23	2505	6
366	150	AD	Nose	99.51	0.22	2757281	1074162284	232973	4610.67	389.573	1	2757281	2757281	2757281	32.9	83.24	2506	6
367	150	AD	Nose	99.51	0.78	2786390	1128568691	209420	5389.02	405.029	1	2786390	2786390	2786390	32.9	83.04	2544	6
370	150	AD	Skin	99.51	4.05	2838117	1320986041	259002	5100.29	465.445	2	2756732	1419058	2756732	32.9	83.18	2603	6
371	150	AD	Skin	99.51	0.22	2793848	1624710877	316777	5128.88	581.532	2	2757339	1396924	2757339	32.9	82.97	2548	6
372	150	AD	Skin	99.51	1.91	2798879	2568597174	497238	5165.73	917.724	2	2757024	1399439	2757024	32.9	83.16	2558	6
AC4	291	AD	Skin, control, AC	99.51	0.08	2766976	1766656365	342044	5165	638.479	1	2766976	2766976	2766976	32.9	83.55	2528	6
AC5	291	AD	Skin, control, AC	99.51	0.08	2766976	864386935	169770	5091.52	312.394	1	2766976	2766976	2766976	32.9	83.55	2529	6
AC6	291	AD	Skin, control, AC	99.51	0.08	2766990	1140842958	243189	4691.18	412.305	1	2766990	2766990	2766990	32.9	83.55	2532	6
L4	291	AD	Skin, lesional, hand	99.51	0.08	2766975	769293933	158893	4841.58	278.027	1	2766975	2766975	2766975	32.9	83.55	2529	6
L5	291	AD	Skin, lesional, hand	99.51	0.08	2766975	612348878	126671	4834.17	221.306	1	2766975	2766975	2766975	32.9	83.55	2531	6
L6	291	AD	Skin, lesional, hand	99.51	0.08	2766978	987354083	195715	5044.86	356.835	1	2766978	2766978	2766978	32.9	83.55	2531	6
N4	291	AD	Nose	99.51	0.08	2766976	763499896	156913	4865.75	275.933	1	2766976	2766976	2766976	32.9	83.54	2529	6
N5	291	AD	Nose	99.51	0.08	2766976	754544310	147539	5114.2	272.696	1	2766976	2766976	2766976	32.9	83.55	2530	6
N6	291	AD	Nose	99.51	0.08	2766978	846870809	169612	4992.99	306.063	1	2766978	2766978	2766978	32.9	83.55	2528	6
200	080	HE	Nose	99.51	0.08	2719166	1430259906	310476	4606.67	525.992	1	2719166	2719166	2719166	33	83.32	2474	6
201	080	HE	Nose	99.51	0.08	2719235	1175497523	229809	5115.11	432.29	1	2719235	2719235	2719235	33	83.31	2475	6
202	080	HE	Nose	99.51	0.08	2719233	1428738077	272528	5242.54	525.42	1	2719233	2719233	2719233	33	83.32	2473	6
317	9008	HE	Nose	99.51	0.25	2955403	648005568	127720	5073.64	219.261	2	2911834	1477701	2911834	32.8	83.79	2811	5
318	9008	HE	Nose	99.51	2.5	2952667	970499922	189207	5129.3	328.686	2	2919985	1476333	2919985	32.8	83.67	2781	5
319	9008	HE	Nose	99.48	0.62	2952363	745685041	129340	5765.31	252.572	3	2890321	984121	2890321	32.8	83.73	2818	5
322	9014	HE	Nose	99.51	0.13	2831656	894135001	186695	4789.28	315.764	3	2764234	943885	2764234	32.8	83.48	2654	6
323	9014	HE	Nose	99.23	3.25	2873158	619455311	120834	5126.5	215.601	2	2828011	1436579	2828011	32.9	83.09	2665	6
324	9014	HE	Nose	99.23	4.15	3123465	606399764	120639	5026.56	194.143	7	2816989	446209	2816989	32.8	81.98	2930	6
327	9024	HE	Nose	99.51	0.13	2764236	506565715	98907	5121.64	183.257	1	2764236	2764236	2764236	33	83.85	2570	6
328	9024	HE	Nose	99.51	0.13	2764234	701413939	135207	5187.7	253.746	1	2764234	2764234	2764234	33	83.87	2573	6
329	9024	HE	Nose	99.23	0.78	2877025	722913030	138422	5222.53	251.271	3	2795787	959008	2795787	32.9	83.17	2653	6
332	9055	HE	Nose	99.51	0.08	2745575	959021973	179644	5338.46	349.297	1	2745575	2745575	2745575	32.8	83.22	2496	6
333	9055	HE	Nose	99.51	3.45	2840121	846232122	169836	4982.64	297.956	4	2745576	710030	2745576	32.8	82.8	2610	6
334	9055	HE	Nose	99.51	0.08	2745573	1083443769	206880	5237.06	394.615	1	2745573	2745573	2745573	32.8	83.2	2497	6

## Sheet: S. epidermitis
Table S1. Metadata of Staphylococcus aureus and S. epidermitis strains from human
Genome ID	Genome Name	Assembly Accession	GenBank Accessions	Host Common Name	Isolation Source	CheckM Completeness	CheckM Contamination	Genome size (bp)	# scaffolds	Contigs	Strain	BioProject Accession	BioSample Accession	GC Content	TRNA	RRNA	CDS	Coarse Consistency	Fine Consistency	Collection Date	Collection Year	Isolation Country	N50 (scaffolds)	N50 (contigs)	Mean scaffold length (bp)	Mean contig length (bp)	Longest scaffold (bp)	Longest contig (bp)	# predicted genes
1282.2244	Staphylococcus epidermidis strain ATCC 12228	GCA_002215535.1	CP022247,CP022249,CP022250,CP022251,CP022252,CP022248, CP022247,CP022249,CP022250,CP022251,CP022252,CP022248	Human	skin and mucous membranes	99.39	0.00	2570371	6	6	ATCC 12228	PRJNA392321	SAMN07291625	32.08	61	9	2528	99.9	99.9	1908	1908		2497508	2497508	428395	428395	2497508	2497508	2395
1282.2908	Staphylococcus epidermidis strain VSE41	GCA_003956805.1	MLXB00000000	Human	skin	0.00	0.00	2477529	52	52	VSE41	PRJNA348416	SAMN05908345	31.9459	59	4	2354	99.9	99.9	2014-06-24	2014	India	100450	100450	47644	47644	239308	239308	2273
1282.2947	Staphylococcus epidermidis strain VSE44	GCA_003980205.1	MNBF00000000	Human	skin	99.11	0.78	2475657	70	70	VSE44	PRJNA348422	SAMN05908396	31.9649	59	6	2361	99.9	99.7	2014-06-24	2014	India	69768	69768	35366	35366	226304	226304	2288
1282.2948	Staphylococcus epidermidis strain VSE56	GCA_003980255.1	MNBG00000000	Human	skin	99.45	0.66	2466457	90	90	VSE56	PRJNA348443	SAMN05908436	31.9343	31	6	2354	99.9	99.7	2014-06-24	2014	India	46413	46413	27405	27405	141190	141190	2276
1282.3357	Staphylococcus epidermidis strain HD43	GCA_006337205.1	CP040867	Human	skin; prosthetic joint infection	99.81	0.04	2424890	1	1	HD43	PRJNA546129	SAMN11953768	32.0151	58	6	2385	99.7	99.6	2018	2018	Germany	2424890	167755	2424890	89710	2424890	226989	2219
1282.4110	Staphylococcus epidermidis strain R5973	GCA_015273175.1	JACGRN000000000	Human	skin swab1617 from squamous cell carcinomas patient MST026	99.39	0.00	2516345	27	27	R5973	PRJNA649052	SAMN15665304	31.9064	52	1	2450	100	100	2017-03-17	2017	Australia	252310	252310	93197	93197	728867	728867	2362
1282.4109	Staphylococcus epidermidis strain R5958	GCA_015273185.1	JACGRQ000000000	Human	skin swab1639 from squamous cell carcinomas patient MST029	99.81	0.06	2375027	33	33	R5958	PRJNA649052	SAMN15665307	32.0278	49	5	2284	100	99.8	2017-04-28	2017	Australia	152770	152770	71970	71970	356941	356941	2207
1282.4115	Staphylococcus epidermidis strain R5972	GCA_015273235.1	JACGRM000000000	Human	skin swab1617 from squamous cell carcinomas patient MST026	99.39	0.00	2517307	22	22	R5972	PRJNA649052	SAMN15665303	31.9067	56	6	2444	100	100	2017-03-17	2017	Australia	331099	331099	114423	114423	728991	728991	2366
1282.4114	Staphylococcus epidermidis strain R5970	GCA_015273275.1	JACGRK000000000	Human	skin swab1617 from squamous cell carcinomas patient MST026	99.39	0.00	2518158	23	23	R5970	PRJNA649052	SAMN15665301	31.9116	56	5	2451	100	100	2017-03-17	2017	Australia	331244	331244	109485	109485	729048	729048	2367
1282.4112	Staphylococcus epidermidis strain R5968	GCA_015273285.1	JACGRI000000000	Human	skin swab1617 from squamous cell carcinomas patient MST026	99.81	0.00	2381728	32	32	R5968	PRJNA649052	SAMN15665299	31.9657	47	4	2279	100	99.9	2017-03-17	2017	Australia	156383	156383	74429	74429	292463	292463	2201
1282.4108	Staphylococcus epidermidis strain R5969	GCA_015273295.1	JACGRJ000000000	Human	skin swab1617 from squamous cell carcinomas patient MST026	99.81	0.28	2428739	24	24	R5969	PRJNA649052	SAMN15665300	32.0696	52	3	2326	100	99.9	2017-03-17	2017	Australia	167700	167700	101197	101197	611615	611615	2243
1282.4116	Staphylococcus epidermidis strain R5980	GCA_015273335.1	JACGRG000000000	Human	skin swab1599 from squamous cell carcinomas patient MST023	99.45	0.03	2562903	26	26	R5980	PRJNA649052	SAMN15665297	31.8632	53	7	2493	100	99.9	2017-03-10	2017	Australia	643095	643095	98573	98573	661732	661732	2396
1282.4117	Staphylococcus epidermidis strain R5981	GCA_015273345.1	JACGRH000000000	Human	skin swab1599 from squamous cell carcinomas patient MST023	99.67	0.00	2468795	28	28	R5981	PRJNA649052	SAMN15665298	31.9871	48	4	2407	100	100	2017-03-10	2017	Australia	217557	217557	88171	88171	464569	464569	2330
1282.4118	Staphylococcus epidermidis strain R5994	GCA_015273365.1	JACGRE000000000	Human	skin swab1574 from squamous cell carcinomas patient MST020	99.81	0.00	2474157	27	27	R5994	PRJNA649052	SAMN15665295	31.8904	49	7	2393	99.9	99.9	2017-01-27	2017	Australia	167339	167339	91635	91635	278749	278749	2302
1282.4119	Staphylococcus epidermidis strain R5995	GCA_015273385.1	JACGRF000000000	Human	skin swab1574 from squamous cell carcinomas patient MST020	99.81	0.00	2473330	30	30	R5995	PRJNA649052	SAMN15665296	31.9244	44	4	2395	99.9	99.9	2017-01-27	2017	Australia	167052	167052	82444	82444	278074	278074	2305
1282.4125	Staphylococcus epidermidis strain R6004	GCA_015273535.1	JACGQW000000000	Human	skin swab1561 from squamous cell carcinomas patient MST018	99.81	0.28	2367753	22	22	R6004	PRJNA649052	SAMN15665287	32.0398	58	4	2233	100	99.7	2016-12-16	2016	Australia	209872	209872	107625	107625	365822	365822	2170
1282.4124	Staphylococcus epidermidis strain R6002	GCA_015273575.1	JACGQU000000000	Human	skin swab1561 from squamous cell carcinomas patient MST018	99.81	0.28	2371063	23	23	R6002	PRJNA649052	SAMN15665285	32.0381	58	5	2239	100	99.7	2016-12-16	2016	Australia	209873	209873	103089	103089	312002	312002	2175
1282.4129	Staphylococcus epidermidis strain R5982	GCA_015273665.1	JACGQQ000000000	Human	skin swab1556 from squamous cell carcinomas patient MST017	99.81	0.00	2454190	59	59	R5982	PRJNA649052	SAMN15665281	31.9979	56	5	2358	99.9	99.6	2016-12-02	2016	Australia	83034	83034	41596	41596	295429	295429	2264
1282.4130	Staphylococcus epidermidis strain R5955	GCA_015273735.1	JACGQP000000000	Human	skin swab1532 from squamous cell carcinomas patient MST015	99.67	0.28	2542657	24	24	R5955	PRJNA649052	SAMN15665280	31.9325	46	4	2436	100	100	2016-11-25	2016	Australia	245033	245033	105944	105944	400524	400524	2348
1282.4136	Staphylococcus epidermidis strain R5986	GCA_015273895.1	JACGQG000000000	Human	skin swab1483 from squamous cell carcinomas patient MST013	99.81	0.00	2439450	38	38	R5986	PRJNA649052	SAMN15665269	32.0321	56	5	2358	99.9	99.8	2016-11-18	2016	Australia	121091	121091	64196	64196	421758	421758	2264
1282.4145	Staphylococcus epidermidis strain R6030	GCA_015274255.1	JACGPP000000000	Human	skin swab1442 from squamous cell carcinomas patient MST008	99.81	0.00	2428525	27	27	R6030	PRJNA649052	SAMN15665252	31.9928	56	5	2338	100	99.9	2016-10-28	2016	Australia	210080	210080	89945	89945	485763	485763	2255
1282.4144	Staphylococcus epidermidis strain R6049	GCA_015274275.1	JACGPM000000000	Human	skin swab1391 from squamous cell carcinomas patient MST003	99.67	0.00	2538850	34	34	R6049	PRJNA649052	SAMN15665249	31.951	55	5	2473	100	99.9	2016-09-23	2016	Australia	199726	199726	74672	74672	463733	463733	2383
1282.4141	Staphylococcus epidermidis strain R6048	GCA_015274325.1	JACGPL000000000	Human	skin swab1391 from squamous cell carcinomas patient MST003	99.67	0.00	2534926	44	44	R6048	PRJNA649052	SAMN15665248	31.9413	45	4	2473	100	99.9	2016-09-23	2016	Australia	125583	125583	57611	57611	462964	462964	2381
1282.4143	Staphylococcus epidermidis strain R6035	GCA_015274385.1	JACGPH000000000	Human	skin swab1389 from squamous cell carcinomas patient MST003	99.67	0.00	2521238	27	27	R6035	PRJNA649052	SAMN15665244	31.8329	44	5	2422	100	99.9	2016-09-23	2016	Australia	199599	199599	93379	93379	576009	576009	2339
1282.4150	Staphylococcus epidermidis strain R6034	GCA_015274425.1	JACGPG000000000	Human	skin swab1389 from squamous cell carcinomas patient MST003	99.67	0.00	2520994	28	28	R6034	PRJNA649052	SAMN15665243	31.8307	43	3	2427	100	99.9	2016-09-23	2016	Australia	167829	167829	90035	90035	576009	576009	2344
1282.4149	Staphylococcus epidermidis strain R6040	GCA_015274455.1	JACGPD000000000	Human	skin swab1385 from squamous cell carcinomas patient MST003	99.67	0.00	2518417	38	38	R6040	PRJNA649052	SAMN15665240	31.929	44	4	2454	100	99.9	2016-09-23	2016	Australia	125399	125399	66274	66274	462962	462962	2365
1282.4151	Staphylococcus epidermidis strain R6041	GCA_015274485.1	JACGPE000000000	Human	skin swab1385 from squamous cell carcinomas patient MST003	99.67	0.00	2519483	37	37	R6041	PRJNA649052	SAMN15665241	31.9395	52	5	2452	100	99.9	2016-09-23	2016	Australia	143792	143792	68094	68094	462867	462867	2368
1282.4152	Staphylococcus epidermidis strain R6039	GCA_015274505.1	JACGPC000000000	Human	skin swab1385 from squamous cell carcinomas patient MST003	99.67	0.00	2523123	29	29	R6039	PRJNA649052	SAMN15665239	31.8374	50	5	2424	100	99.9	2016-09-23	2016	Australia	199801	199801	87004	87004	364646	364646	2338
1282.4155	Staphylococcus epidermidis strain R6038	GCA_015274555.1	JACGPB000000000	Human	skin swab1385 from squamous cell carcinomas patient MST003	99.67	0.00	2519929	36	36	R6038	PRJNA649052	SAMN15665238	31.9399	52	4	2452	100	99.9	2016-09-23	2016	Australia	151618	151618	69998	69998	462962	462962	2369
1282.4154	Staphylococcus epidermidis strain R6009	GCA_015274575.1	JACGOY000000000	Human	skin swab1383 from squamous cell carcinomas patient MST003	99.81	0.00	2428237	30	30	R6009	PRJNA649052	SAMN15665235	32.0043	56	5	2342	100	99.9	2016-09-23	2016	Australia	161876	161876	80941	80941	357136	357136	2257
1282.4162	Staphylococcus epidermidis strain R6015	GCA_015274735.1	JACGOT000000000	Human	skin swab1381 from squamous cell carcinomas patient MST003	99.81	0.00	2428799	28	28	R6015	PRJNA649052	SAMN15665230	32.0033	56	5	2342	100	99.9	2016-09-23	2016	Australia	161821	161821	86742	86742	357136	357136	2258
1282.4158	Staphylococcus epidermidis strain R6054	GCA_015274775.1	JACGOR000000000	Human	skin swab1378 from squamous cell carcinomas patient MST002	99.67	0.00	2558180	37	37	R6054	PRJNA649052	SAMN15665228	31.9373	55	7	2484	100	100	2016-09-09	2016	Australia	180596	180596	69140	69140	398559	398559	2399
1282.4159	Staphylococcus epidermidis strain R6014	GCA_015274785.1	JACGOS000000000	Human	skin swab1381 from squamous cell carcinomas patient MST003	99.81	0.00	2446083	32	32	R6014	PRJNA649052	SAMN15665229	31.9324	47	4	2371	99.9	99.9	2016-09-23	2016	Australia	192084	192084	76440	76440	487498	487498	2284
1282.4413	Staphylococcus epidermidis strain BBMGS-S03-101	GCA_017849735.1	JAFIJW000000000	Human	skin of face; 6 single-cells amplified by MDA combined with human skin metagenome reads	99.75	0.70	2629364	198	198	BBMGS-S03-101	PRJNA692334	SAMN17614134	31.9158	26	3	2664	100	99.6	2020-06-15	2020	Japan	33027	33027	13279	13279	169943	169943	2591
1282.4415	Staphylococcus epidermidis strain BBMGS-S02-103	GCA_017849975.1	JAFIJK000000000	Human	skin of face; 6 single-cells amplified by MDA combined with human skin metagenome reads	99.63	0.00	2537261	75	75	BBMGS-S02-103	PRJNA692334	SAMN17614122	31.9777	32	2	2470	99.9	99.7	2020-06-15	2020	Japan	87850	87850	33830	33830	216902	216902	2419
1282.4416	Staphylococcus epidermidis strain BBMGS-S01-099	GCA_017850235.1	JAFIIY000000000	Human	skin of face; 6 single-cells amplified by MDA combined with human skin metagenome reads	99.14	0.10	2508781	242	242	BBMGS-S01-099	PRJNA692334	SAMN17614110	31.8813	29	2	2573	99.9	98.6	2020-06-15	2020	Japan	27862	27862	10366	10366	92000	92000	2525
1282.4765	Staphylococcus epidermidis NBRC 113846	GCA_020181395.1	CP084008,CP084009,CP084010,CP084011	Human	human skin	99.81	0.00	2520735	4	4	NBRC 113846	PRJNA747117	SAMN21163584	32.149	61	19	2380	99.9	99.9	2018	2018	Japan	2454132	2454132	630183	630183	2454132	2454132	2292
1282.4789	Staphylococcus epidermidis AZ22	GCA_021398345.1	CP071994,CP071995	Human	human skin swabs of healthy volunteers	99.67	0.28	2475286	2	2	AZ22	PRJNA715221	SAMN17983072	32.2294	61	19	2375	99.9	99.9	2015	2015	Canada	2462009	2462009	1237643	1237643	2462009	2462009	2282
1282.4841	Staphylococcus epidermidis JMF-2008-C-0018	GCA_022585795.1	JAKZOQ000000000	Human	skin	99.81	0.09	2534428	35	35	JMF-2008-C-0018	PRJNA804670	SAMN26531267	31.9701	50	5	2481	100	100	2019	2019	Austria	147470	147470	72412	72412	371445	371445	2371
1282.4840	Staphylococcus epidermidis JMF-2008-C-0019	GCA_022586395.1	JAKZOP000000000	Human	skin	99.81	0.00	2467621	25	25	JMF-2008-C-0019	PRJNA804670	SAMN26531268	31.9777	58	5	2402	100	100	2019	2019	Austria	201408	201408	98704	98704	487930	487930	2308
1282.4842	Staphylococcus epidermidis JMF-2008-C-0020	GCA_022586415.1	JAKZOO000000000	Human	skin	99.81	0.09	2532541	36	36	JMF-2008-C-0020	PRJNA804670	SAMN26531269	31.9767	50	7	2475	100	100	2019	2019	Austria	147470	147470	70348	70348	370774	370774	2362
1282.4844	Staphylococcus epidermidis JMF-2008-C-0015	GCA_022586435.1	JAKZOT000000000	Human	skin	99.53	0.00	2424064	30	30	JMF-2008-C-0015	PRJNA804670	SAMN26531264	32.0378	50	6	2320	100	100	2019	2019	Austria	145994	145994	80802	80802	312044	312044	2235
1282.4845	Staphylococcus epidermidis JMF-2008-C-0017	GCA_022586445.1	JAKZOR000000000	Human	skin	99.81	0.00	2441196	33	33	JMF-2008-C-0017	PRJNA804670	SAMN26531266	32.0137	58	4	2377	100	100	2019	2019	Austria	123327	123327	73975	73975	370900	370900	2285
1282.4847	Staphylococcus epidermidis JMF-2008-C-0014	GCA_022586495.1	JAKZOU000000000	Human	skin	99.81	0.58	2481318	33	33	JMF-2008-C-0014	PRJNA804670	SAMN26531263	32.0661	56	5	2395	100	100	2019	2019	Austria	119589	119589	75191	75191	700198	700198	2309
1282.4852	Staphylococcus epidermidis JMF-2008-C-0011	GCA_022586555.1	JAKZOX000000000	Human	skin	99.81	0.00	2429139	31	31	JMF-2008-C-0011	PRJNA804670	SAMN26531260	31.9768	56	4	2319	99.9	99.9	2019	2019	Austria	204791	204791	78359	78359	384579	384579	2236
1282.4851	Staphylococcus epidermidis JMF-2008-C-0009	GCA_022586595.1	JAKZOZ000000000	Human	skin	99.81	0.02	2546499	40	40	JMF-2008-C-0009	PRJNA804670	SAMN26531258	32.0061	50	6	2511	99.9	99.9	2019	2019	Austria	144358	144358	63662	63662	401467	401467	2414
1282.4853	Staphylococcus epidermidis CICARIA	GCA_022591335.1	CP093222,CP093223,CP093224,CP093225	Human	skin	99.72	0.00	2581466	4	4	CICARIA	PRJNA813367	SAMN26495463	32.027	61	19	2460	99.9	99.9	2018-02-06	2018	South Korea	2511014	2511014	645366	645366	2511014	2511014	2358
1282.5118	Staphylococcus epidermidis HAB579	GCA_024090215.1	JAJVHA000000000	Human	skin swab back	99.67	0.28	2418524	42	42	HAB579	PRJNA793831	SAMN24585907	31.9524	57	6	2383	99.9	99.9	2019	2019	Germany	132914	132914	57583	57583	371033	371033	2281
1282.5120	Staphylococcus epidermidis HAF521	GCA_024090235.1	JAJVGZ000000000	Human	skin swab forehead	99.67	0.48	2510884	23	23	HAF521	PRJNA793831	SAMN24585906	31.8565	56	6	2477	99.9	99.7	2019	2019	Germany	463084	463084	109168	109168	583146	583146	2385
1282.5121	Staphylococcus epidermidis HAF441	GCA_024090295.1	JAJVGX000000000	Human	skin swab forehead	99.67	0.06	2475083	44	44	HAF441	PRJNA793831	SAMN24585904	31.95	59	6	2429	99.9	99.8	2019	2019	Germany	129906	129906	56251	56251	349443	349443	2330
1282.5126	Staphylococcus epidermidis HAB336	GCA_024090495.1	JAJVGT000000000	Human	skin swab back	99.67	0.00	2491392	49	49	HAB336	PRJNA793831	SAMN24585900	31.9056	56	5	2422	100	100	2019	2019	Germany	98927	98927	50844	50844	248719	248719	2324
1282.5129	Staphylococcus epidermidis HAF321	GCA_024090545.1	JAJVGQ000000000	Human	skin swab forehead	99.67	0.00	2420305	33	33	HAF321	PRJNA793831	SAMN24585897	31.988	57	7	2329	100	99.9	2019	2019	Germany	215693	215693	73342	73342	540733	540733	2244
1282.5130	Staphylococcus epidermidis HAC306	GCA_024090575.1	JAJVGO000000000	Human	skin swab cheek	99.81	0.59	2484205	41	41	HAC306	PRJNA793831	SAMN24585895	31.9879	60	7	2391	99.9	99.9	2019	2019	Germany	203666	203666	60590	60590	380081	380081	2296
1282.5132	Staphylococcus epidermidis HAF305	GCA_024090695.1	JAJVGN000000000	Human	skin swab forehead	99.67	0.00	2551630	34	34	HAF305	PRJNA793831	SAMN24585894	32.0537	56	6	2500	99.7	99.6	2019	2019	Germany	373755	373755	75047	75047	628800	628800	2411
1282.5133	Staphylococcus epidermidis HAC287	GCA_024090735.1	JAJVGL000000000	Human	skin swab cheek	99.70	0.00	2442692	41	41	HAC287	PRJNA793831	SAMN24585892	31.947	58	7	2354	100	99.9	2019	2019	Germany	112826	112826	59577	59577	360145	360145	2260
1282.5134	Staphylococcus epidermidis HAF281	GCA_024090745.1	JAJVGK000000000	Human	skin swab forehead	99.70	0.00	2443778	37	37	HAF281	PRJNA793831	SAMN24585891	31.9482	58	7	2346	100	99.9	2019	2019	Germany	156600	156600	66048	66048	386119	386119	2258
1282.5135	Staphylococcus epidermidis HAA292	GCA_024090755.1	JAJVGM000000000	Human	skin swab arm	99.81	0.56	2487391	49	49	HAA292	PRJNA793831	SAMN24585893	32.0527	58	6	2425	100	99.9	2019	2019	Germany	152031	152031	50763	50763	230656	230656	2342
1282.5136	Staphylococcus epidermidis HAA275	GCA_024090795.1	JAJVGJ000000000	Human	skin swab arm	99.81	0.00	2445428	41	41	HAA275	PRJNA793831	SAMN24585890	32.0299	59	6	2350	100	100	2019	2019	Germany	118693	118693	59644	59644	282413	282413	2273
1282.5141	Staphylococcus epidermidis HAB258	GCA_024090985.1	JAJVGG000000000	Human	skin swab back	99.81	0.00	2480799	37	37	HAB258	PRJNA793831	SAMN24585887	31.9655	58	5	2374	100	100	2019	2019	Germany	180460	180460	67048	67048	748106	748106	2280
1282.5143	Staphylococcus epidermidis HAF241	GCA_024091105.1	JAJVGB000000000	Human	skin swab forehead	99.67	0.06	2477150	40	40	HAF241	PRJNA793831	SAMN24585882	31.9646	60	7	2423	99.9	99.6	2019	2019	Germany	199229	199229	61928	61928	482182	482182	2330
1282.5145	Staphylococcus epidermidis HAA231	GCA_024091175.1	JAJVFZ000000000	Human	skin swab arm	99.81	0.09	2481077	33	33	HAA231	PRJNA793831	SAMN24585880	32.0358	58	7	2421	100	100	2019	2019	Germany	184861	184861	75184	75184	689018	689018	2327
1282.5146	Staphylococcus epidermidis HAC226	GCA_024091185.1	JAJVFY000000000	Human	skin swab cheek	99.81	0.00	2466024	45	45	HAC226	PRJNA793831	SAMN24585879	31.9042	58	6	2377	99.9	99.7	2019	2019	Germany	184909	184909	54800	54800	370956	370956	2280
1282.5157	Staphylococcus epidermidis HAB176	GCA_024091645.1	JAJVFO000000000	Human	skin swab back	99.67	0.67	2505535	45	45	HAB176	PRJNA793831	SAMN24585869	32.0501	58	8	2482	99.9	99.6	2019	2019	Germany	172005	172005	55678	55678	447983	447983	2386
1282.5158	Staphylococcus epidermidis HAC166	GCA_024091665.1	JAJVFM000000000	Human	skin swab cheek	99.67	0.39	2504335	33	33	HAC166	PRJNA793831	SAMN24585867	32.0538	58	5	2471	99.9	99.7	2019	2019	Germany	218335	218335	75888	75888	312080	312080	2373
1282.5161	Staphylococcus epidermidis HAB157	GCA_024091715.1	JAJVFK000000000	Human	skin swab back	99.81	0.00	2510275	62	62	HAB157	PRJNA793831	SAMN24585865	31.9728	58	6	2478	99.9	99.5	2019	2019	Germany	115214	115214	40488	40488	456335	456335	2373
1282.5160	Staphylococcus epidermidis HAC146	GCA_024091735.1	JAJVFI000000000	Human	skin swab cheek	99.81	0.00	2508515	46	46	HAC146	PRJNA793831	SAMN24585863	31.9154	60	7	2441	99.9	99.9	2019	2019	Germany	283709	283709	54532	54532	431182	431182	2334
1282.5163	Staphylococcus epidermidis HAF141	GCA_024091775.1	JAJVFH000000000	Human	skin swab forehead	99.67	0.14	2541757	110	110	HAF141	PRJNA793831	SAMN24585862	32.0029	48	6	2510	99.9	99.9	2019	2019	Germany	47054	47054	23106	23106	146800	146800	2429
1282.5164	Staphylococcus epidermidis HAC106	GCA_024091785.1	JAJVFG000000000	Human	skin swab cheek	99.81	0.63	2455707	50	50	HAC106	PRJNA793831	SAMN24585861	32.0455	58	6	2385	100	100	2019	2019	Germany	119746	119746	49114	49114	368982	368982	2287
1282.5165	Staphylococcus epidermidis HAF101	GCA_024091795.1	JAJVFF000000000	Human	skin swab forehead	99.81	0.00	2549256	35	35	HAF101	PRJNA793831	SAMN24585860	31.8672	58	6	2470	100	100	2019	2019	Germany	120904	120904	72835	72835	482215	482215	2356
1282.5166	Staphylococcus epidermidis HAB96	GCA_024091835.1	JAJVFE000000000	Human	skin swab back	99.67	0.14	2521802	71	71	HAB96	PRJNA793831	SAMN24585859	31.9701	58	9	2533	99.9	99.6	2019	2019	Germany	83843	83843	35518	35518	254795	254795	2429
1282.5167	Staphylococcus epidermidis HAB76	GCA_024091855.1	JAJVFA000000000	Human	skin swab back	99.81	0.30	2537277	43	43	HAB76	PRJNA793831	SAMN24585855	32.0297	57	6	2498	99.9	99.7	2019	2019	Germany	184908	184908	59006	59006	458248	458248	2400
1282.5169	Staphylococcus epidermidis HAC86	GCA_024091875.1	JAJVFC000000000	Human	skin swab cheek	99.56	0.00	2519238	46	46	HAC86	PRJNA793831	SAMN24585857	31.9708	59	4	2516	99.9	99.6	2019	2019	Germany	140432	140432	54766	54766	376399	376399	2414
1282.5170	Staphylococcus epidermidis HAF81	GCA_024091885.1	JAJVFB000000000	Human	skin swab forehead	99.67	0.00	2468630	22	22	HAF81	PRJNA793831	SAMN24585856	31.9072	56	6	2419	99.9	99.5	2019	2019	Germany	577927	577927	112210	112210	684615	684615	2334
1282.5171	Staphylococcus epidermidis HAA72	GCA_024091935.1	JAJVEZ000000000	Human	skin swab arm	99.67	0.00	2514783	36	36	HAA72	PRJNA793831	SAMN24585854	32.0233	58	6	2443	100	100	2019	2019	Germany	163855	163855	69855	69855	441730	441730	2351
1282.5173	Staphylococcus epidermidis HAA51	GCA_024091965.1	JAJVEV000000000	Human	skin swab arm	99.67	0.00	2480304	24	24	HAA51	PRJNA793831	SAMN24585850	31.8971	56	6	2430	99.9	99.9	2019	2019	Germany	345959	345959	103346	103346	450286	450286	2339
1282.5174	Staphylococcus epidermidis HAB60	GCA_024091975.1	JAJVEW000000000	Human	skin swab back	99.67	0.00	2480452	16	16	HAB60	PRJNA793831	SAMN24585851	31.8947	56	6	2432	99.9	99.9	2019	2019	Germany	509036	509036	155028	155028	585787	585787	2339
1282.5175	Staphylococcus epidermidis HAC66	GCA_024091985.1	JAJVEY000000000	Human	skin swab cheek	99.81	0.11	2526073	33	33	HAC66	PRJNA793831	SAMN24585853	32.0118	58	8	2497	100	99.7	2019	2019	Germany	339145	339145	76547	76547	547494	547494	2404
1282.5176	Staphylococcus epidermidis HAC46	GCA_024092035.1	JAJVEU000000000	Human	skin swab cheek	99.67	0.00	2479827	16	16	HAC46	PRJNA793831	SAMN24585849	31.8949	56	5	2429	99.9	99.9	2019	2019	Germany	395284	395284	154989	154989	456212	456212	2338
1282.5178	Staphylococcus epidermidis HAB36	GCA_024092065.1	JAJVES000000000	Human	skin swab back	99.67	0.04	2479627	18	18	HAB36	PRJNA793831	SAMN24585847	31.8867	56	7	2437	99.9	99.8	2019	2019	Germany	510822	510822	137757	137757	615795	615795	2353
1282.5179	Staphylococcus epidermidis HAF41	GCA_024092075.1	JAJVET000000000	Human	skin swab forehead	99.67	0.00	2476197	24	24	HAF41	PRJNA793831	SAMN24585848	31.899	56	6	2427	99.9	99.7	2019	2019	Germany	343725	343725	103174	103174	496702	496702	2343
1282.5180	Staphylococcus epidermidis HAF21	GCA_024092105.1	JAJVEQ000000000	Human	skin swab forehead	99.67	0.00	2536488	25	25	HAF21	PRJNA793831	SAMN24585845	31.9927	55	6	2499	99.9	99.9	2019	2019	Germany	499077	499077	101459	101459	846387	846387	2417
1282.5184	Staphylococcus epidermidis HAF1	GCA_024092195.1	JAJVEM000000000	Human	skin swab forehead	99.66	0.34	2477808	38	38	HAF1	PRJNA793831	SAMN24585841	32.0167	58	6	2432	99.9	99.8	2019	2019	Germany	231872	231872	65205	65205	650714	650714	2332
1282.5202	Staphylococcus epidermidis HAF242	GCA_024266825.1	CP090941,CP090942,CP090943,CP090944	Human	skin swab forehead	99.67	0.00	2578841	4	4	HAF242	PRJNA793831	SAMN24585883	32.1052	61	19	2495	99.8	99.3	2019	2019	Germany	2498509	2498509	644710	644710	2498509	2498509	2411
1282.5339	Staphylococcus epidermidis AH6072	GCA_025665415.1	CP106834,CP106835,CP106836,CP106837	Human	skin	99.67	0.00	2507467	4	4	AH6072	PRJNA883761	SAMN30996408	32.1551	61	19	2426	99.9	99.8	2021	2021	USA	2427619	2427619	626866	626866	2427619	2427619	2333
1282.5585	Staphylococcus epidermidis BE_01_1_SE	GCA_027889815.1	JAQISK000000000	Human	skin	99.81	0.00	2442187	2	2	BE_01_1_SE	PRJNA922737	SAMN32674114	32.2208	59	16	2287	100	99.6	2019-08-27	2019	Switzerland	2417782	2417782	1221093	1221093	2417782	2417782	2230
1282.5671	Staphylococcus epidermidis 32FSE06	GCA_029457595.1	CP120424	Human	Forehead	99.81	0.00	2501976	1	1	32FSE06	PRJNA943176	SAMN33711685	32.1811	61	19	2357	99.9	99.5	2020-09-25	2020	Switzerland	2501976	2501976	2501976	2501976	2501976	2501976	2289
1282.5673	Staphylococcus epidermidis 25FSE01	GCA_029457635.1	CP120426	Human	Forehead	99.81	0.00	2621837	1	1	25FSE01	PRJNA943176	SAMN33711676	32.0335	60	19	2512	100	99.6	2019-07-21	2019	Switzerland	2621837	2621837	2621837	2621837	2621837	2621837	2446
1282.5676	Staphylococcus epidermidis 32FSE02	GCA_029691705.1	CP121486,CP121487,CP121488	Human	Forehead	99.74	0.00	2484214	3	3	32FSE02	PRJNA943176	SAMN33711684	32.1399	60	16	2331	99.9	99.4	2020-09-25	2020	Switzerland	2420579	2420579	828071	828071	2420579	2420579	2287
1282.5679	Staphylococcus epidermidis 32FSE07	GCA_029691775.1	CP121483,CP121484,CP121485	Human	Forehead	99.73	0.00	2563036	3	3	32FSE07	PRJNA943176	SAMN33711686	32.0626	59	19	2410	99.8	99.1	2021-10-12	2021	Switzerland	2501680	2501680	854345	854345	2501680	2501680	2336
1282.5685	Staphylococcus epidermidis 1FSE05	GCA_029691815.1	CP121526,CP121525	Human	Forehead	99.63	0.56	2481384	2	2	1FSE05	PRJNA943176	SAMN33711656	32.2813	60	19	2308	99.9	99.6	2020-08-25	2020	Switzerland	2095028	2095028	1240692	1240692	2095028	2095028	2251
1282.5686	Staphylococcus epidermidis 21FSE01	GCA_029691835.1	CP121509,CP121510,CP121511,CP121512	Human	Forehead	99.81	0.39	2601324	4	4	21FSE01	PRJNA943176	SAMN33711667	32.1203	61	19	2483	99.9	99.6	2020-09-02	2020	Switzerland	2473904	2473904	650331	650331	2473904	2473904	2417
1282.5680	Staphylococcus epidermidis 24FSE04	GCA_029691875.1	CP121497,CP121496,CP121498,CP121499,CP121500,CP121501	Human	Forehead	99.81	0.06	2542396	6	6	24FSE04	PRJNA943176	SAMN33711672	32.1683	61	19	2419	100	99.8	2020-10-06	2020	Switzerland	2406675	2406675	423732	423732	2406675	2406675	2356
1282.5683	Staphylococcus epidermidis 24FSE01	GCA_029691895.1	CP121502,CP121504,CP121503,CP121505,CP121506	Human	Forehead	99.80	0.06	2540654	5	5	24FSE01	PRJNA943176	SAMN33711671	32.0759	61	18	2443	100	99.1	2020-08-04	2020	Switzerland	2373438	2373438	508130	508130	2373438	2373438	2374
1282.5688	Staphylococcus epidermidis 1FSE03	GCA_029691955.1	CP121529,CP121530	Human	Forehead	99.79	0.56	2525918	2	2	1FSE03	PRJNA943176	SAMN33711654	32.2046	60	19	2346	99.9	99.3	2020-07-07	2020	Switzerland	2475870	2475870	1262959	1262959	2475870	2475870	2287
1282.5876	Staphylococcus epidermidis 32FSE01	GCA_030234985.1	JARVJB000000000	Human	Forehead	99.25	0.00	2603590	5	5	32FSE01	PRJNA943176	SAMN33711682	32.1531	61	19	2468	99.9	99.6	2020-08-04	2020	Switzerland	2498979	2498979	520718	520718	2498979	2498979	2394
1282.5877	Staphylococcus epidermidis 25FSE09	GCA_030235065.1	JARVJE000000000	Human	Forehead	99.76	0.28	2618103	3	3	25FSE09	PRJNA943176	SAMN33711677	32.2195	60	19	2535	100	99.8	2020-09-15	2020	Switzerland	2523145	2523145	872701	872701	2523145	2523145	2469
1282.5852	Staphylococcus epidermidis 16FSE04	GCA_030238065.1	JARVJJ000000000	Human	Forehead	99.67	0.98	2531186	4	4	16FSE04	PRJNA943176	SAMN33711663	32.0729	59	18	2404	99.9	98.7	2020-07-07	2020	Switzerland	2392812	2392812	632796	632796	2392812	2392812	2327
1282.6078	Staphylococcus epidermidis C33	GCA_031631035.1	JARCOL000000000	Human	skin	99.81	0.10	2494998	49	49	C33	PRJNA938073	SAMN33424485	31.9213	61	8	2408	100	100	2019-10-02	2019	Ireland	199479	199479	50918	50918	502608	502608	2315
1282.6079	Staphylococcus epidermidis SENIH038	GCA_031727215.1	JAVLIX000000000	Human	skin swab	99.67	0.00	2438083	26	26	SENIH038	PRJNA986048	SAMN35843299	32.0506	57	6	2362	99.9	99.6			USA	148326	148326	93772	93772	616077	616077	2287
1282.6088	Staphylococcus epidermidis SENIH008	GCA_031727755.1	JAVLJJ000000000	Human	skin swab	99.81	0.61	2486362	34	34	SENIH008	PRJNA986048	SAMN35843287	32.5708	58	4	2465	99.9	99.8			USA	194326	194326	73128	73128	380016	380016	2324
1282.6086	Staphylococcus epidermidis SENIH006	GCA_031727835.1	JAVLJK000000000	Human	skin swab	99.81	0.00	2386522	23	23	SENIH006	PRJNA986048	SAMN35843286	32.0661	58	7	2281	100	99.9			USA	306528	306528	103761	103761	484822	484822	2196
1282.6087	Staphylococcus epidermidis SENIH005	GCA_031727875.1	JAVLJL000000000	Human	skin swab	99.81	0.28	2464271	39	39	SENIH005	PRJNA986048	SAMN35843285	31.979	57	6	2401	99.9	99.9			USA	162030	162030	63186	63186	325191	325191	2308
1282.6091	Staphylococcus epidermidis SENIH021	GCA_031728575.1	JAVLJF000000000	Human	skin swab	99.81	0.62	2439513	38	38	SENIH021	PRJNA986048	SAMN35843291	31.9538	56	6	2359	99.9	99.9			USA	142845	142845	64197	64197	716786	716786	2263
1282.6090	Staphylococcus epidermidis SENIH027	GCA_031728595.1	JAVLJD000000000	Human	skin swab	99.81	0.00	2495566	39	39	SENIH027	PRJNA986048	SAMN35843293	32.095	58	5	2456	100	100			USA	159637	159637	63988	63988	379684	379684	2359
1282.6093	Staphylococcus epidermidis SENIH003	GCA_031728635.1	JAVLJM000000000	Human	skin swab	99.81	0.00	2448767	46	46	SENIH003	PRJNA986048	SAMN35843284	31.9753	57	7	2363	99.9	99.9			USA	96387	96387	53234	53234	343772	343772	2275
1282.6095	Staphylococcus epidermidis SENIH046	GCA_031728775.1	JAVLIQ000000000	Human	skin swab	99.67	0.02	2399291	27	27	SENIH046	PRJNA986048	SAMN35843306	32.0102	56	5	2304	100	100			USA	186116	186116	88862	88862	449538	449538	2225
1282.6094	Staphylococcus epidermidis SENIH045	GCA_031728815.1	JAVLIR000000000	Human	skin swab	99.67	0.00	2496859	35	35	SENIH045	PRJNA986048	SAMN35843305	31.9432	52	5	2433	99.9	99.9			USA	228341	228341	71338	71338	394533	394533	2351
1282.6096	Staphylococcus epidermidis SENIH037	GCA_031728855.1	JAVLIY000000000	Human	skin swab	99.67	0.00	2477150	28	28	SENIH037	PRJNA986048	SAMN35843298	31.9668	57	5	2394	100	99.9			USA	254499	254499	88469	88469	370341	370341	2321
1282.6097	Staphylococcus epidermidis SENIH042	GCA_031728875.1	JAVLIU000000000	Human	skin swab	99.67	0.28	2495815	41	41	SENIH042	PRJNA986048	SAMN35843302	31.924	56	7	2448	99.6	99.5			USA	152375	152375	60873	60873	313198	313198	2357
1282.6099	Staphylococcus epidermidis SENIH041	GCA_031728915.1	JAVLIV000000000	Human	skin swab	99.67	0.00	2464405	77	77	SENIH041	PRJNA986048	SAMN35843301	31.9389	58	5	2384	100	99.9			USA	74409	74409	32005	32005	193378	193378	2282
1282.6098	Staphylococcus epidermidis SENIH011	GCA_031728935.1	JAVLJH000000000	Human	skin swab	99.81	0.00	2475859	45	45	SENIH011	PRJNA986048	SAMN35843289	32.0962	56	6	2437	99.9	99.7			USA	103724	103724	55019	55019	200564	200564	2354
1282.6100	Staphylococcus epidermidis SENIH032	GCA_031728955.1	JAVLJB000000000	Human	skin swab	99.81	0.00	2354475	41	41	SENIH032	PRJNA986048	SAMN35843295	32.052	58	6	2239	99.9	99.9			USA	137494	137494	57426	57426	316675	316675	2159
1282.6101	Staphylococcus epidermidis SENIH036	GCA_031728995.1	JAVLIZ000000000	Human	skin swab	99.67	0.00	2475730	60	60	SENIH036	PRJNA986048	SAMN35843297	32.0138	58	7	2396	100	99.9			USA	95952	95952	41262	41262	189949	189949	2304
1282.6103	Staphylococcus epidermidis SENIH039	GCA_031729135.1	JAVLIW000000000	Human	skin swab	99.67	0.48	2527561	42	42	SENIH039	PRJNA986048	SAMN35843300	31.9931	56	8	2501	99.9	99.9			USA	210700	210700	60180	60180	416784	416784	2388
1282.6462	Staphylococcus epidermidis INHS33	GCA_035780695.1	JALKMK000000000	Human	Hand swab	99.81	0.00	2480681	55	55	INHS33	PRJNA636233	SAMN27533068	32.0146	61	7	2411	99.9	99.9	2019-12-25	2019	India	165185	165185	45103	45103	380768	380768	2305
1282.6446	Staphylococcus epidermidis INHS12	GCA_035788555.1	JALLHX000000000	Human	Hand swab	99.81	0.48	2499515	46	46	INHS12	PRJNA636233	SAMN27554591	32.0026	62	8	2397	100	99.9	2019-09-09	2019	India	199745	199745	54337	54337	689393	689393	2310
1282.6452	Staphylococcus epidermidis 3851	GCA_035791595.1	JAMRMC000000000	Human	Hand Swab 2	99.81	0.00	2510129	73	73	3851	PRJNA636233	SAMN28910761	32.0627	62	6	2438	100	100	2021-10-27	2021	India	161761	161761	34385	34385	311484	311484	2354
1282.6461	Staphylococcus epidermidis 3711	GCA_035791875.1	JAMRMQ000000000	Human	Hand Swab	99.81	0.37	2480088	50	50	3711	PRJNA636233	SAMN28910747	32.0886	62	5	2416	100	99.9	2021-03-19	2021	India	210889	210889	49601	49601	516094	516094	2326
1282.6991	Staphylococcus epidermidis JONWP109	GCA037695615.1	JBBLRY000000000	Human	skin	99.67	0.63	2590897	201	201	JONWP109	PRJNA1039280	SAMN39542668	31.958	54	2	2669	99.7	97.7	2022-08	2022	USA	286197	127814	12890	12392	655247	468750	2563
1282.6992	Staphylococcus epidermidis JONWP107	GCA037695695.1	JBBLRW000000000	Human	skin	99.67	0.66	2493372	159	159	JONWP107	PRJNA1039280	SAMN39542666	32.0263	57	2	2475	99.6	98.2	2022-08	2022	USA	393341	215336	15681	15016	506919	393341	2394
1282.6993	Staphylococcus epidermidis JONWP106	GCA037695775.1	JBBLRV000000000	Human	skin	99.81	0.21	2626907	172	172	JONWP106	PRJNA1039280	SAMN39542665	32.0988	61	2	2700	99.8	99	2022-08	2022	USA	124412	112296	15272	14428	330855	276972	2575
1282.6996	Staphylococcus epidermidis JONWP104	GCA037695865.1	JBBLRT000000000	Human	skin	99.81	0.50	2422330	256	256	JONWP104	PRJNA1039280	SAMN39542663	32.1677	61	3	2486	99.7	97.6	2022-08	2022	USA	86382	86382	9462	9315	273328	273328	2396
1282.6995	Staphylococcus epidermidis JONWP103	GCA037695885.1	JBBLRS000000000	Human	skin	99.86	0.54	2561271	201	201	JONWP103	PRJNA1039280	SAMN39542662	31.9569	51	3	2628	99.9	98.8	2022-08	2022	USA	212164	140498	12742	12370	436281	436281	2532
1282.7002	Staphylococcus epidermidis JONWP101	GCA037696015.1	JBBLRQ000000000	Human	skin	99.81	0.39	2559667	249	249	JONWP101	PRJNA1039280	SAMN39542660	32.0692	59	4	2625	99.9	98.5	2022-08	2022	USA	96394	82446	10279	9917	300788	300788	2515
1282.6998	Staphylococcus epidermidis JONWP100	GCA037696075.1	JBBLRP000000000	Human	skin	99.81	0.25	2560307	194	194	JONWP100	PRJNA1039280	SAMN39542659	31.919	56	4	2575	99.6	97.6	2022-08	2022	USA	129946	97432	13197	12734	387414	371018	2471
1282.7007	Staphylococcus epidermidis JONWP096	GCA037696275.1	JBBLRL000000000	Human	skin	99.81	0.74	2498985	208	208	JONWP096	PRJNA1039280	SAMN39542655	32.0741	58	2	2535	99.9	98.6	2022-08	2022	USA	77404	70179	12014	11674	233020	215236	2439
1282.7015	Staphylococcus epidermidis JONWP085	GCA037696675.1	JBBLRA000000000	Human	skin	99.81	0.34	2465362	204	204	JONWP085	PRJNA1039280	SAMN39542643	32.0784	57	4	2520	99.9	98.2	2022-08	2022	USA	98795	96329	12085	11570	422743	422743	2418
1282.7019	Staphylococcus epidermidis JONWP079	GCA037696835.1	JBBLQU000000000	Human	skin	99.67	0.44	2521226	176	176	JONWP079	PRJNA1039280	SAMN39542637	31.8794	52	4	2550	99.7	97.2	2022-08	2022	USA	367193	159287	14325	13926	537299	537299	2463
1282.7021	Staphylococcus epidermidis JONWP077	GCA037696995.1	JBBLQS000000000	Human	skin	99.67	0.60	2549531	169	169	JONWP077	PRJNA1039280	SAMN39542635	32.0136	58	4	2621	99.9	98.3	2022-08	2022	USA	192998	192998	15085	14908	455121	455121	2530
1282.7023	Staphylococcus epidermidis JONWP076	GCA037697055.1	JBBLQR000000000	Human	skin	99.81	0.26	2569243	219	219	JONWP076	PRJNA1039280	SAMN39542634	32.1325	59	3	2626	99.9	98.7	2022-08	2022	USA	96368	88199	11731	11314	333751	220259	2523
1282.7028	Staphylococcus epidermidis JONWP070	GCA037697275.1	JBBLQL000000000	Human	skin	99.81	0.90	2549440	220	220	JONWP070	PRJNA1039280	SAMN39542628	32.067	59	3	2593	99.6	97.7	2022-08	2022	USA	96394	82446	11588	11178	263640	263640	2488
1282.7025	Staphylococcus epidermidis JONWP068	GCA037697315.1	JBBLQJ000000000	Human	skin	99.67	0.56	2543257	159	159	JONWP068	PRJNA1039280	SAMN39542626	32.0322	56	5	2606	99.8	98.5	2022-08	2022	USA	207206	181558	15995	15697	447971	447971	2518
1282.7031	Staphylococcus epidermidis JONWP067	GCA037697415.1	JBBLQI000000000	Human	skin	99.67	0.55	2550844	178	178	JONWP067	PRJNA1039280	SAMN39542625	32.0262	58	3	2624	99.6	97.6	2022-08	2022	USA	209623	199317	14330	14170	388906	303001	2535
1282.7032	Staphylococcus epidermidis JONWP065	GCA037697475.1	JBBLQG000000000	Human	skin	99.81	0.15	2551217	159	159	JONWP065	PRJNA1039280	SAMN39542623	32.133	58	2	2573	99.9	99.1	2022-08	2022	USA	96368	82461	16045	15180	236672	220674	2468
1282.7036	Staphylococcus epidermidis JONWP063	GCA037697525.1	JBBLQE000000000	Human	skin	99.81	0.23	2757931	222	222	JONWP063	PRJNA1039280	SAMN39542621	31.9224	58	3	2871	99.9	98.7	2022-08	2022	USA	95861	95861	12423	12040	371685	371685	2770
1282.7037	Staphylococcus epidermidis JONWP064	GCA037697565.1	JBBLQF000000000	Human	skin	99.67	0.67	2641327	202	202	JONWP064	PRJNA1039280	SAMN39542622	31.8797	51	1	2706	100	98.7	2022-08	2022	USA	281141	183902	13075	12454	652413	465857	2593
1282.7049	Staphylococcus epidermidis JONWP046	GCA037698245.1	JBBLPN000000000	Human	skin	99.67	0.25	2512330	153	153	JONWP046	PRJNA1039280	SAMN39542604	31.8648	54	4	2517	99.8	98.5	2022-08	2022	USA	360551	257526	16420	15999	501827	404779	2433
1282.7048	Staphylococcus epidermidis JONWP047	GCA037698285.1	JBBLPO000000000	Human	skin	99.67	0.45	2532877	209	209	JONWP047	PRJNA1039280	SAMN39542605	32.0108	55	3	2605	100	97.5	2022-08	2022	USA	218129	176572	12119	11778	295967	295967	2514
1282.7053	Staphylococcus epidermidis JONWP044	GCA037698325.1	JBBLPL000000000	Human	skin	99.67	0.45	2539953	137	137	JONWP044	PRJNA1039280	SAMN39542602	32.0019	56	3	2588	99.9	98.6	2022-08	2022	USA	187776	139226	18539	18011	292780	292780	2497
1282.7055	Staphylococcus epidermidis JONWP042	GCA037698465.1	JBBLPJ000000000	Human	skin	99.81	0.73	2602347	184	184	JONWP042	PRJNA1039280	SAMN39542600	31.9575	57	3	2613	100	99.3	2022-08	2022	USA	95952	95131	14143	13914	233907	233907	2507
1282.7056	Staphylococcus epidermidis JONWP040	GCA037698485.1	JBBLPH000000000	Human	skin	99.67	0.50	2506877	175	175	JONWP040	PRJNA1039280	SAMN39542598	31.9509	56	2	2546	99.9	98.5	2022-08	2022	USA	121111	107660	14325	14002	585214	563080	2432
1282.7057	Staphylococcus epidermidis JONWP041	GCA037698495.1	JBBLPI000000000	Human	skin	99.81	0.44	2455658	185	185	JONWP041	PRJNA1039280	SAMN39542599	31.9787	59	2	2475	99.6	98.5	2022-08	2022	USA	136797	136797	13273	12922	336892	336892	2368
1282.7062	Staphylococcus epidermidis JONWP039	GCA037698525.1	JBBLPG000000000	Human	skin	99.81	0.38	2598140	166	166	JONWP039	PRJNA1039280	SAMN39542597	31.9801	55	4	2629	99.9	98.5	2022-08	2022	USA	120574	120574	15651	15102	466794	466794	2540
1282.7061	Staphylococcus epidermidis JONWP035	GCA037698685.1	JBBLPC000000000	Human	skin	99.67	0.55	2540212	146	146	JONWP035	PRJNA1039280	SAMN39542593	32.0063	58	3	2590	100	98.4	2022-08	2022	USA	243816	199521	17398	17162	448053	448053	2503
1282.7067	Staphylococcus epidermidis JONWP032	GCA037698885.1	JBBLOZ000000000	Human	skin	99.81	0.68	2608665	155	155	JONWP032	PRJNA1039280	SAMN39542590	32.0425	57	2	2599	100	99.1	2022-08	2022	USA	96286	89948	16830	15901	339068	339068	2482
1282.7064	Staphylococcus epidermidis JONWP031	GCA037698905.1	JBBLOY000000000	Human	skin	99.81	0.14	2490409	180	180	JONWP031	PRJNA1039280	SAMN39542589	31.9445	56	2	2482	99.8	99	2022-08	2022	USA	119263	97379	13835	13386	339086	339086	2373
1282.7110	Staphylococcus epidermidis S65-1	GCA038181705.1	JBBWUS000000000	Human	facial skin	99.81	0.02	2472523	154	154	S65-1	PRJNA1097679	SAMN40877027	32.0682	58	4	2461	100	99.6	2022	2022	China	90060	90060	16055	16055	210867	210867	2365
1282.7114	Staphylococcus epidermidis S42-2	GCA038181905.1	JBBWUX000000000	Human	facial skin	99.81	0.00	2520189	169	169	S42-2	PRJNA1097679	SAMN40877022	31.9549	58	9	2494	100	99.8	2021	2021	China	87111	87111	14912	14912	263870	263870	2393
1282.7117	Staphylococcus epidermidis S23-2	GCA038181955.1	JBBWVA000000000	Human	facial skin	99.81	0.41	2503072	226	226	S23-2	PRJNA1097679	SAMN40877018	32.0586	57	8	2536	99.9	98.4	2021	2021	China	96395	96395	11075	11075	263862	263862	2444
1282.2900	Staphylococcus epidermidis strain CDC120	GCA_003856395.1	CP034111,CP034112,CP034113,CP034114	Human	skin	99.25	0.02	2571738	4	4	CDC120	PRJNA506796	SAMN10473910	32.1624	63	19	2422	99.9	99.5	2017	2017	South Korea	2477784	2477784	642934	642934	2477784	2477784	2353
