# Supplementary material for: Genomic and functional divergence of Staphylococcus aureus strains from atopic dermatitis patients and healthy individuals: insights from global and local scales
Source: Microbiol Spectr. 2024 Aug 20;12(10):e00571-24. doi: 10.1128/spectrum.00571-24 (PMC11448032; doi:10.1128/spectrum.00571-24)
Supplement: Table S2 — Metadata of Cluster 1 and Cluster 2. [file spectrum.00571-24-s0004.xlsx]

## Sheet: metadata
Table S2 Metadata of Cluster 1 and Cluster 2.
	Assembly	Health status	BioSample	BioProject	geographic location	Completeness	Contamination
Cluster 1	GCA_015714615.1	AD	SAMN10689346	PRJNA512846	USA	99.51	0.25
	GCA_015714475.1	AD	SAMN10689359	PRJNA512846	USA	99.51	0.08
	GCA_015714205.1	AD	SAMN10689382	PRJNA512846	USA	99.51	0.22
	GCA_015714175.1	AD	SAMN10689386	PRJNA512846	USA	99.51	0.22
	GCA_015714065.1	AD	SAMN10689391	PRJNA512846	USA	99.51	0.22
	GCA_015713265.1	AD	SAMN10689449	PRJNA512846	USA	99.51	0.22
	GCA_015713105.1	AD	SAMN10689455	PRJNA512846	USA	99.51	0.08
	GCA_015712885.1	AD	SAMN10689469	PRJNA512846	USA	99.51	0.36
	GCA_012274685.1	AD	SAMN10689363	PRJNA512846	USA	99.51	0.22
Cluster 2	GCA_015714575.1	AD	SAMN10689349	PRJNA512846	USA	99.51	0.64
	GCA_015714545.1	AD	SAMN10689351	PRJNA512846	USA	99.51	0.64
	GCA_015714415.1	AD	SAMN10689361	PRJNA512846	USA	99.51	0.64
	GCA_015713945.1	AD	SAMN10689396	PRJNA512846	USA	99.51	0.64
	GCA_015713515.1	AD	SAMN10689430	PRJNA512846	USA	99.51	0.64
	GCA_015713505.1	AD	SAMN10689432	PRJNA512846	USA	99.51	0.64
	GCA_015713485.1	AD	SAMN10689434	PRJNA512846	USA	99.51	0.64
	GCA_015713455.1	AD	SAMN10689435	PRJNA512846	USA	99.51	0.64
	GCA_015713395.1	AD	SAMN10689437	PRJNA512846	USA	99.51	0.64
	GCA_015713425.1	AD	SAMN10689439	PRJNA512846	USA	99.51	0.64
	GCA_015713205.1	AD	SAMN10689453	PRJNA512846	USA	99.51	0.64
	GCA_015713015.1	AD	SAMN10689462	PRJNA512846	USA	99.51	0.64
	GCA_020906905.1	AD	SAMN17729830	PRJNA694925	USA	99.51	0.64
	GCA_020906865.1	AD	SAMN17729831	PRJNA694925	USA	99.51	0.68
	GCA_003989655.1	HE	SAMN10639319	PRJNA503680	Malaysia	99.51	0.22

## Sheet: Cluster 1
	Average gene copy difference	Average gene copies of Cluster 1	Average gene copies of Main cluster	K number	AD_GCA015714475.1	AD_GCA015714065.1	AD_GCA015712885.1	AD_GCA015713105.1	AD_GCA015713265.1	AD_GCA015714205.1	AD_GCA015714175.1	AD_GCA015714615.1	AD_GCA012274685.1	AD_GCA015713145.1	AD_GCA015712985.1	AD_GCA015713365.1	AD_GCA012274715.1	AD_GCA015713335.1	AD_GCA015714165.1	AD_GCA015714285.1	AD_GCA015713325.1	AD_GCA015714225.1	AD_GCA012274705.1	AD_GCA015712905.1	AD_GCA015714075.1	HE_ERS1638165	HE_ERS1638167	HE_ERS1638168	HE_ERS1638169	HE_ERS5312763	HE_ERS5312766	HE_ERS5312767	HE_ERS5312769	HE_ERS5312785	HE_ERS5312804	HE_ERS5312830	HE_ERS5312844	HE_ERS5312858	HE_ERS5312862	HE_ERS5312863	HE_ERS5312865	HE_ERS5312874	HE_ERS5312875	HE_ERS5312876	HE_GCA000149015.1	HE_GCA000153665.1	HE_GCA003017495.1	AD_GCA003017735.1	AD_GCA003017755.1
K07483 K07483; transposase	9.17759	10.25	1.07241	K07483	1	8	11	11	12	12	13	14	5	0	0	0	0	0	0	0	0	0	0	0	0	0	0	0	0	0	0	0	0	0	0	0	0	0	0	0	0	0	0	0	0	0	0	0	0
K07497 K07497; putative transposase	8.65948	10.125	1.46552	K07497	1	9	12	4	13	13	14	15	6	2	1	1	1	1	1	0	1	0	0	0	1	3	3	3	3	3	4	4	1	3	3	2	1	3	0	0	0	3	1	3	3	2	2	0	1
K07482 K07482; transposase, IS30 family	7.87759	8.75	0.872414	K07482	0	12	12	0	12	10	14	10	2	0	2	0	0	0	0	1	0	0	1	0	1	0	0	0	0	1	1	0	0	0	0	0	0	0	0	0	0	0	0	2	0	0	2	0	0
[truncated: 255 more columns]

## Sheet: Cluster 2
		Average gene copy difference	Average gene copies of Cluster 2	Average gene copies of Main cluster	K number	HE_GCA003989655.1	AD_GCA015713015.1	AD_GCA015713205.1	AD_GCA015713395.1	AD_GCA015713425.1	AD_GCA015713455.1	AD_GCA015713485.1	AD_GCA015713505.1	AD_GCA015713515.1	AD_GCA015713945.1	AD_GCA015714415.1	AD_GCA015714545.1	AD_GCA015714575.1	AD_GCA020906865.1	AD_GCA020906905.1	HE_ERS1034193	HE_ERS1034196	HE_ERS1034197	HE_ERS1034199	HE_ERS1034201	HE_ERS1034203	HE_ERS1638080	HE_ERS1638081	HE_ERS1638082	HE_ERS1638083	HE_ERS1638084	HE_ERS1638095	HE_ERS1638096	HE_ERS1638097	HE_ERS1638098	HE_ERS1638100	HE_ERS1638103	HE_ERS1638112	HE_ERS1638115	HE_ERS1638116	HE_ERS1638117	HE_ERS1638118	HE_ERS1638120	HE_ERS1638121	HE_ERS1638122	HE_ERS1638123	HE_ERS1638124	HE_ERS1638125	HE_ERS1638126
Transporters	K02033 ABC.PE.P; peptide/nickel transport system permease protein	1.01404	3.93333	2.9193	K02033	3	4	4	4	4	4	4	4	4	4	4	4	4	4	4	2	3	3	3	3	3	3	3	3	3	3	2	2	2	2	3	3	3	3	3	3	3	3	3	3	3	3	3	3
	K02034 ABC.PE.P1; peptide/nickel transport system permease protein	0.975439	3.93333	2.95789	K02034	3	4	4	4	4	4	4	4	4	4	4	4	4	4	4	2	3	4	3	3	3	3	3	3	3	3	2	2	2	2	3	3	3	3	3	3	3	3	3	3	3	3	3	3
	K02032 ddpF; peptide/nickel transport system ATP-binding protein	0.968421	2.93333	1.96491	K02032	2	3	3	3	3	3	3	3	3	3	3	3	3	3	3	1	2	2	2	2	2	2	2	2	2	2	1	1	1	1	2	2	2	2	2	2	2	2	2	2	2	2	2	2
	K02031 ddpD; peptide/nickel transport system ATP-binding protein	0.964912	3.93333	2.96842	K02031	3	4	4	4	4	4	4	4	4	4	4	4	4	4	4	2	3	3	3	3	3	3	3	3	3	3	2	2	2	2	3	3	3	3	3	3	3	3	3	3	3	3	3	3
	K19310 bcrB; bacitracin transport system permease protein	0.94386	1	0.0561404	K19310	0	1	1	1	1	1	2	1	1	1	1	1	1	1	1	0	0	0	0	0	0	0	0	0	0	0	0	0	0	0	0	0	0	0	0	0	0	0	0	0	0	0	0	0
	K19309 bcrA; bacitracin transport system ATP-binding protein	0.94386	1	0.0561404	K19309	0	1	1	1	1	1	2	1	1	1	1	1	1	1	1	0	0	0	0	0	0	0	0	0	0	0	0	0	0	0	0	0	0	0	0	0	0	0	0	0	0	0	0	0
	K03758 arcD, lysl, lysP; arginine:ornithine antiporter / lysine permease	0.922807	1.93333	1.01053	K03758	1	2	2	2	2	2	2	2	2	2	2	2	2	2	2	1	1	1	1	1	1	1	1	1	1	1	1	1	1	1	1	1	1	1	1	1	1	1	1	1	1	1	1	1
	K18231 msrA, vmlR; macrolide transport system ATP-binding/permease protein	0.887719	1	0.112281	K18231	0	1	1	2	1	1	1	1	1	1	1	1	1	1	1	0	0	0	0	0	0	0	0	0	0	0	0	0	0	0	0	0	0	0	0	0	0	0	0	0	0	0	0	0
	K09936 TC.BAT2; bacterial/archaeal transporter family-2 protein	0.859649	1.93333	1.07368	K09936	1	2	2	2	2	2	2	2	2	2	2	2	2	2	2	1	1	1	1	1	1	1	1	1	1	1	1	1	1	1	1	1	1	1	1	1	1	1	1	1	1	1	1	1
	K20491 nisE, spaE, cprB, epiE; lantibiotic transport system permease protein	0.8	1	0.2	K20491	1	1	1	1	1	1	1	1	1	1	1	1	1	1	1	0	0	0	0	0	0	0	0	0	0	0	0	0	0	0	0	0	0	0	0	0	0	0	0	0	0	0	0	0
	K20490 nisF, spaF, cprA, epiF; lantibiotic transport system ATP-binding protein	0.785965	1	0.214035	K20490	1	1	1	1	1	1	1	1	1	1	1	1	1	1	1	0	0	0	0	0	0	0	0	0	0	0	0	0	0	0	0	0	0	0	0	0	0	0	0	0	0	0	0	0
Quorum sensing	K02033 ABC.PE.P; peptide/nickel transport system permease protein	1.00927	3.92857	2.9193	K02033	3	4	4	4	4	4	4	4	4	4	4	4	4	4	4	2	3	3	3	3	3	3	3	3	3	3	2	2	2	2	3	3	3	3	3	3	3	3	3	3	3	3	3	3
	K02034 ABC.PE.P1; peptide/nickel transport system permease protein	0.970677	3.92857	2.95789	K02034	3	4	4	4	4	4	4	4	4	4	4	4	4	4	4	2	3	4	3	3	3	3	3	3	3	3	2	2	2	2	3	3	3	3	3	3	3	3	3	3	3	3	3	3
	K02032 ddpF; peptide/nickel transport system ATP-binding protein	0.963659	2.92857	1.96491	K02032	2	3	3	3	3	3	3	3	3	3	3	3	3	3	3	1	2	2	2	2	2	2	2	2	2	2	1	1	1	1	2	2	2	2	2	2	2	2	2	2	2	2	2	2
	K02031 ddpD; peptide/nickel transport system ATP-binding protein	0.96015	3.92857	2.96842	K02031	3	4	4	4	4	4	4	4	4	4	4	4	4	4	4	2	3	3	3	3	3	3	3	3	3	3	2	2	2	2	3	3	3	3	3	3	3	3	3	3	3	3	3	3
	K09936 TC.BAT2; bacterial/archaeal transporter family-2 protein	0.854887	1.92857	1.07368	K09936	1	2	2	2	2	2	2	2	2	2	2	2	2	2	2	1	1	1	1	1	1	1	1	1	1	1	1	1	1	1	1	1	1	1	1	1	1	1	1	1	1	1	1	1
	K20491 nisE, spaE, cprB, epiE; lantibiotic transport system permease protein	0.8	1	0.2	K20491	1	1	1	1	1	1	1	1	1	1	1	1	1	1	1	0	0	0	0	0	0	0	0	0	0	0	0	0	0	0	0	0	0	0	0	0	0	0	0	0	0	0	0	0
	K20484 nisC, spaC, epiC; lantibiotic biosynthesis protein	0.785965	1	0.214035	K20484	1	1	1	1	1	1	1	1	1	1	1	1	1	1	1	0	0	0	0	0	0	0	0	0	0	0	0	0	0	0	0	0	0	0	0	0	0	0	0	0	0	0	0	0
	K20490 nisF, spaF, cprA, epiF; lantibiotic transport system ATP-binding protein	0.785965	1	0.214035	K20490	1	1	1	1	1	1	1	1	1	1	1	1	1	1	1	0	0	0	0	0	0	0	0	0	0	0	0	0	0	0	0	0	0	0	0	0	0	0	0	0	0	0	0	0
	K20483 nisB, spaB, epiB; lantibiotic biosynthesis protein	0.764912	1	0.235088	K20483	1	1	1	1	1	1	1	1	1	1	1	1	1	1	1	0	0	0	0	0	0	0	0	0	0	0	0	0	0	0	0	0	0	0	0	0	0	0	0	0	0	0	0	0
	K20486 nisP, epiP; lantibiotic leader peptide-processing serine protease [EC:3.4.21.-]	0.761404	1	0.238596	K20486	1	1	1	1	1	1	1	1	1	1	1	1	1	1	1	0	0	0	0	0	0	0	0	0	0	0	0	0	0	0	0	0	0	0	0	0	0	0	0	0	0	0	0	0
Two-component system	K19081 braS, bceS; two-component system, OmpR family, sensor histidine kinase BraS/BceS [EC:2.7.13.3]	0.94386	2	1.05614	K19081	1	2	2	2	2	2	3	2	2	2	2	2	2	2	2	1	1	1	1	1	1	1	1	1	1	1	1	1	1	1	1	1	1	1	1	1	1	1	1	1	1	1	1	1
	K19082 braR, bceR; two-component system, OmpR family, response regulator protein BraR/BceR	0.940351	2	1.05965	K19082	1	2	2	2	2	2	3	2	2	2	2	2	2	2	2	1	1	1	1	1	1	1	1	1	1	1	1	1	1	1	1	1	1	1	1	1	1	1	1	1	1	1	1	1
	K20491 nisE, spaE, cprB, epiE; lantibiotic transport system permease protein	0.8	1	0.2	K20491	1	1	1	1	1	1	1	1	1	1	1	1	1	1	1	0	0	0	0	0	0	0	0	0	0	0	0	0	0	0	0	0	0	0	0	0	0	0	0	0	0	0	0	0
	K20490 nisF, spaF, cprA, epiF; lantibiotic transport system ATP-binding protein	0.785965	1	0.214035	K20484	1	1	1	1	1	1	1	1	1	1	1	1	1	1	1	0	0	0	0	0	0	0	0	0	0	0	0	0	0	0	0	0	0	0	0	0	0	0	0	0	0	0	0	0
	K20484 nisC, spaC, epiC; lantibiotic biosynthesis protein	0.785965	1	0.214035	K20490	1	1	1	1	1	1	1	1	1	1	1	1	1	1	1	0	0	0	0	0	0	0	0	0	0	0	0	0	0	0	0	0	0	0	0	0	0	0	0	0	0	0	0	0
	K20483 nisB, spaB, epiB; lantibiotic biosynthesis protein	0.764912	1	0.235088	K20483	1	1	1	1	1	1	1	1	1	1	1	1	1	1	1	0	0	0	0	0	0	0	0	0	0	0	0	0	0	0	0	0	0	0	0	0	0	0	0	0	0	0	0	0
	K20486 nisP, epiP; lantibiotic leader peptide-processing serine protease [EC:3.4.21.-]	0.761404	1	0.238596	K20486	1	1	1	1	1	1	1	1	1	1	1	1	1	1	1	0	0	0	0	0	0	0	0	0	0	0	0	0	0	0	0	0	0	0	0	0	0	0	0	0	0	0	0	0
AMR	K19299 aph3-III; aminoglycoside 3'-phosphotransferase III [EC:2.7.1.95]	0.947368	1	0.0526316	K19299	1	1	1	1	1	1	1	1	1	1	1	1	1	1	1	0	0	0	0	0	0	0	0	0	0	0	0	0	0	0	0	0	0	0	0	0	0	0	0	0	0	0	0	0
	K19273 sat4; streptothricin acetyltransferase [EC:2.3.-.-]	0.940351	1	0.0596491	K19273	1	1	1	1	1	1	1	1	1	1	1	1	1	1	1	0	0	0	0	0	0	0	0	0	0	0	0	0	0	0	0	0	0	0	0	0	0	0	0	0	0	0	0	0
	K06979 mph; macrolide phosphotransferase	0.933333	1	0.0666667	K06979	0	1	1	2	1	1	1	1	1	1	1	1	1	1	1	0	0	0	0	0	0	0	0	0	0	0	0	0	0	0	0	0	0	0	0	0	0	0	0	0	0	0	0	0
	K18231 msrA, vmlR; macrolide transport system ATP-binding/permease protein	0.887719	1	0.112281	K18231	0	1	1	2	1	1	1	1	1	1	1	1	1	1	1	0	0	0	0	0	0	0	0	0	0	0	0	0	0	0	0	0	0	0	0	0	0	0	0	0	0	0	0	0
	K02547 mecR1; methicillin resistance protein	0.666667	0.866667	0.2	K02547	0	1	1	1	1	1	1	1	0	1	1	1	1	1	1	0	0	0	0	0	0	0	0	0	0	0	0	0	0	0	0	0	0	0	0	0	0	0	0	0	0	0	0	0
[truncated: 256 more columns]
