# Supplementary material for: Genomic and functional divergence of Staphylococcus aureus strains from atopic dermatitis patients and healthy individuals: insights from global and local scales
Source: Microbiol Spectr. 2024 Aug 20;12(10):e00571-24. doi: 10.1128/spectrum.00571-24 (PMC11448032; doi:10.1128/spectrum.00571-24)
Supplement: Table S3 — Metadata of Staphylococcus aureus from animals. [file spectrum.00571-24-s0005.xlsx]

## Sheet: Animal-originated
Table S3. Metadata of Staphylococcus aureus strainsc from animals
Assembly Accession	BioProject Accession	BioSample Accession	GenBank Accessions	Host name	Completeness	Contamination	Genome size (bp)	# scaffolds	# contigs	N50 (scaffolds)	N50 (contigs)	Mean scaffold length (bp)	Mean contig length (bp)	Longest scaffold (bp)	Longest contig (bp)	GC	# predicted genes	TRNA	RRNA	Isolation Source	Collection Date	Isolation Country
GCA_000276625.1	PRJNA162721	SAMN02471776	AKYW00000000	Cow	99.45	0.08	2790393	28	28	503158	503158	99656	99656	729397	729397	32.8	2599			bovine mastitis	1958-06-06	Canada
GCA_000401595.1	PRJNA81831	SAMN02470730	AHZK00000000	Cow	96.17	0.22	2772919	78	78	83839	83839	35550	35550	175172	175172	32.8	2622	20	5	nasal colonization	2008	Switzerland
GCA_000409145.1	PRJNA179361	SAMN02470764	ANHW00000000	Cow	99.51	0.08	2844315	118	118	167283	167283	24104	24104	305056	305056	32.8	2733	53	4	raw milk sample from udder of cow under veterinary care		USA
GCA_000409165.1	PRJNA179544	SAMN02470765	ANIB00000000	Cow	99.51	0.08	2808519	80	80	130864	130864	35106	35106	297533	297533	32.7	2675	56	4	raw milk sample from udder of healthy cow		USA
GCA_000636875.1	PRJNA226307	SAMN02391181	JJDF00000000	Cow	99.51	0.08	2704926	36	46	227596	105744	75136	58766	424819	424819	32.7	2524	44	10	Excreted bodily substance; Milk (masitis)	2012	Germany
GCA_000636955.1	PRJNA226318	SAMN02391192	JJDB00000000	Cow	0.00	0.00	2798615	50	54	134954	105192	55972	51816	316749	316749	32.9	2601	49	15	Bodily fluid; Nose	2012	Germany
GCA_000637035.1	PRJNA226323	SAMN02391197	JJCW00000000	Cow	99.41	0.08	2747543	53	59	120243	96681	51840	46550	374318	374318	32.7	2526	48	14	Bodily fluid; Nose	2012	Germany
GCA_000637335.1	PRJNA226470	SAMN02391342	JJCG00000000	Cow	99.51	0.17	2806953	45	49	153454	138708	62376	57274	277274	277274	32.9	2627	56	10	Bodily fluid	2010	Netherlands
GCA_000637375.1	PRJNA226473	SAMN02391345	JJCE00000000	Cow	0.00	0.00	2867623	57	58	153428	153428	50309	49440	413877	413877	32.9	2678	53	12	Bodily fluid	2010	Netherlands
GCA_000637435.1	PRJNA226478	SAMN02391350	JJCB00000000	Cow	95.98	0.22	2792847	49	52	135022	135022	56996	53702	395304	395304	32.9	2615	56	12	Bodily fluid	2011	Netherlands
GCA_000637495.1	PRJNA226287	SAMN02391161	JJBW00000000	Cow	96.06	0.22	2741455	35	37	210032	150042	78327	74083	464463	382756	32.9	2521	64	10	Bodily fluid; Nose	2009	France
GCA_000637515.1	PRJNA226289	SAMN02391163	JJBV00000000	Cow	0.00	0.00	2747143	33	37	210009	186015	83246	74228	577596	391244	32.9	2528	52	10	Bodily fluid; Nose	2009	France
GCA_000637535.1	PRJNA226290	SAMN02391164	JJBU00000000	Cow	0.00	0.00	2742959	37	38	137793	137793	74134	72174	572784	561930	32.9	2530	56	16	Bodily fluid; Nose	2009	France
GCA_000637555.1	PRJNA226291	SAMN02391165	JJBT00000000	Cow	94.95	0.78	2744844	33	38	200717	152418	83177	72203	426297	353927	32.9	2527	61	10	Bodily fluid; Nose	2009	France
GCA_000637575.1	PRJNA226292	SAMN02391166	JJBS00000000	Cow	99.26	0.08	2741716	27	31	279891	149804	101545	88423	643778	572044	32.9	2518	49	16	Bodily fluid; Nose	2009	France
GCA_000637595.1	PRJNA226293	SAMN02391167	JJBR00000000	Cow	0.00	0.00	2750424	39	43	178035	151678	70523	63954	666088	353913	32.9	2529	58	17	Bodily fluid; Nose	2009	France
GCA_000637615.1	PRJNA226294	SAMN02391168	JJBQ00000000	Cow	0.00	0.00	2743229	32	33	178030	178030	85725	83112	571986	571986	32.9	2519	57	16	Bodily fluid; Nose	2009	France
GCA_000637995.1	PRJNA226363	SAMN02391237	JJAU00000000	Cow	99.51	0.19	2851162	56	60	208987	152568	50913	47509	610517	457659	32.7	2650	43	13	Bodily fluid	2011	Italy
GCA_000638015.1	PRJNA226364	SAMN02391238	JJAT00000000	Cow	0.00	0.00	2775755	34	36	409262	217984	81639	77098	643769	471538	32.8	2543	53	10	Bodily fluid	2011	Italy
GCA_000638035.1	PRJNA226360	SAMN02391234	JJAS00000000	Cow	96.33	0.41	2733651	32	37	223701	188509	85426	73863	413518	413518	32.9	2494	58	10	Bodily fluid	2011	Italy
GCA_000638055.1	PRJNA226365	SAMN02391239	JJAR00000000	Cow	99.51	0.11	2804875	45	48	238167	135022	62330	58417	510674	410249	32.8	2576	64	10	Bodily fluid	2011	Italy
GCA_000638075.1	PRJNA226361	SAMN02391235	JJAQ00000000	Cow	0.00	0.00	2824119	34	35	194453	194453	83062	80686	643658	643658	32.9	2611	57	17	Bodily fluid	2011	Italy
GCA_000638095.1	PRJNA226362	SAMN02391236	JJAP00000000	Cow	0.00	0.00	2809674	36	39	240221	240221	78046	72028	572026	572026	32.9	2610	57	15	Bodily fluid	2011	Italy
GCA_000638275.1	PRJNA226342	SAMN02391216	JJAE00000000	Cow	0.00	0.00	2769356	31	33	201379	201379	89334	83911	503840	503840	32.9	2561	56	16	Bodily fluid	2009	Italy
GCA_000638295.1	PRJNA226343	SAMN02391217	JJAD00000000	Cow	96.95	0.30	2744372	44	48	138348	113289	62372	57158	387909	253568	32.9	2542	58	9	Bodily fluid	2009	Italy
GCA_000638315.1	PRJNA226345	SAMN02391219	JJAC00000000	Cow	0.00	0.00	2774241	41	45	186088	137312	67664	61632	440575	308767	32.8	2537	56	15	Bodily fluid	2009	Italy
GCA_000638335.1	PRJNA226346	SAMN02391220	JJAB00000000	Cow	0.00	0.00	2768702	38	39	147726	147726	72860	70989	643782	633476	32.9	2549	57	16	Bodily fluid	2009	Italy
GCA_000638355.1	PRJNA226344	SAMN02391218	JJAA00000000	Cow	0.00	0.00	2789939	29	33	235979	235979	96204	84528	620859	571878	32.9	2586	55	16	Bodily fluid	2009	Italy
GCA_000639015.1	PRJNA226392	SAMN02391266	JIYQ00000000	Cow	96.17	0.25	2757818	38	39	181186	181186	72574	70709	440706	440706	32.9	2526	56	17	Bodily fluid; Nose	2007	Netherlands
GCA_000639035.1	PRJNA226393	SAMN02391267	JIYP00000000	Cow	99.51	0.08	2801584	32	38	238660	180089	87549	73691	642002	372311	32.9	2585	58	10	Bodily fluid; nose	2008	Netherlands
GCA_000639055.1	PRJNA226394	SAMN02391268	JIYO00000000	Cow	0.00	0.00	2796572	42	45	207464	170841	66585	62137	440578	440578	32.9	2576	53	16	Bodily fluid; nose	2008	Netherlands
GCA_000639155.1	PRJNA226483	SAMN02391355	JIYJ00000000	Cow	89.73	0.85	2755919	31	33	309004	208532	88900	83506	414144	414144	32.8	2539	65	10	Bodily fluid	2010	Netherlands
GCA_000639175.1	PRJNA226482	SAMN02391354	JIYI00000000	Cow	0.00	0.00	2799615	35	38	202448	202448	79989	73663	504821	504821	32.8	2600	56	10	Bodily fluid	2010	Netherlands
GCA_000639195.1	PRJNA226485	SAMN02391357	JIYH00000000	Cow	93.81	0.81	2772669	42	44	170130	170130	66015	62998	340272	340272	32.9	2567	58	12	Bodily fluid	2010	Netherlands
GCA_000639275.1	PRJNA226488	SAMN02391360	JIYD00000000	Cow	99.51	0.13	2770137	24	25	299646	299646	115422	110800	611868	611868	32.8	2573	56	10	Bodily fluid	2010	Netherlands
GCA_000639315.1	PRJNA226492	SAMN02391364	JIYA00000000	Cow	0.00	0.00	2711411	41	43	152347	148109	66131	63047	441865	441865	32.8	2486	51	10	Bodily fluid	2010	Netherlands
GCA_000639335.1	PRJNA226480	SAMN02391352	JIXY00000000	Cow	86.03	0.89	2772811	38	39	215792	215792	72968	71095	330394	330394	32.9	2557	58	10	Bodily fluid	2010	Netherlands
GCA_000639755.1	PRJNA226493	SAMN02391365	JIWZ00000000	Cow	82.50	0.39	2756995	43	45	106127	106127	64116	61262	281925	281925	32.8	2546	56	12	Bodily fluid	2008	Germany
GCA_000639775.1	PRJNA226495	SAMN02391367	JIWY00000000	Cow	0.00	0.00	2773355	30	31	201407	201407	92445	89459	431371	431371	32.8	2570	50	11	Bodily fluid	2008	Germany
GCA_000639795.1	PRJNA226496	SAMN02391368	JIWX00000000	Cow	87.90	0.78	2798345	29	33	242154	203887	96494	84786	648633	425545	32.9	2588	57	15	Bodily fluid	2008	Germany
GCA_000639815.1	PRJNA226518	SAMN02391390	JIWW00000000	Cow	0.00	0.00	2873820	44	48	179467	179467	65314	59859	408183	339479	32.9	2713	52	9	Bodily fluid	2011	Germany
GCA_000639835.1	PRJNA226497	SAMN02391369	JIWV00000000	Cow	0.00	0.00	2777201	31	32	215050	215050	89587	86782	572174	572174	32.8	2578	50	12	Bodily fluid	2008	Germany
GCA_000639855.1	PRJNA226519	SAMN02391391	JIWU00000000	Cow	84.00	0.58	2854709	32	34	210455	210455	89209	83954	472226	472226	32.9	2683	56	7	Bodily fluid	2012	Germany
GCA_000639875.1	PRJNA226494	SAMN02391366	JIWT00000000	Cow	99.51	0.25	2877449	49	51	152284	152284	58723	56414	413950	413950	32.9	2694	50	12	Bodily fluid	2009	Germany
GCA_000684415.1	PRJNA226520	SAMN02391392	JIXA00000000	Cow	99.51	0.08	2774273	25	25	270232	270232	110970	110970	612132	612132	32.8	2569	48	9	Bodily fluid	2011	Luxembourg
GCA_000684635.1	PRJNA226341	SAMN02391215	JJAW00000000	Cow	99.51	0.08	2806388	42	42	393161	393161	66818	66818	571807	571807	32.9	2625	57	15	Bodily fluid	2009	Italy
GCA_000949555.1	#N/A	#N/A	#N/A	Cow	98.83	0.25	2650629	26	26	250418	250418	101947	101947	667288	667288	32.6	2506	#N/A	#N/A	#N/A	#N/A	#N/A
GCA_000949565.1	#N/A	#N/A	#N/A	Cow	99.46	0.08	2699501	31	31	184423	184423	87080	87080	460247	460247	32.7	2475	#N/A	#N/A	#N/A	#N/A	#N/A
GCA_000949575.1	#N/A	#N/A	#N/A	Cow	98.83	0.22	2660305	25	25	344782	344782	106412	106412	824180	824180	32.6	2517	#N/A	#N/A	#N/A	#N/A	#N/A
GCA_000949585.1	#N/A	#N/A	#N/A	Cow	98.83	0.22	2646563	29	29	165590	165590	91260	91260	719739	719739	32.6	2499	#N/A	#N/A	#N/A	#N/A	#N/A
GCA_001051265.1	#N/A	#N/A	#N/A	Cow	99.45	3.66	2838583	87	87	644842	644842	32627	32627	937569	937569	32.5	2864	#N/A	#N/A	#N/A	#N/A	#N/A
GCA_001196615.1	#N/A	#N/A	#N/A	Cow	99.41	0.24	2752300	24	24	288781	288781	114679	114679	529230	529229	32.7	2526	#N/A	#N/A	#N/A	#N/A	#N/A
GCA_001298325.1	#N/A	#N/A	#N/A	Cow	99.41	0.35	2805554	50	56	194079	194079	56111	50097	437440	437440	32.7	2637	#N/A	#N/A	#N/A	#N/A	#N/A
GCA_001469015.1	#N/A	#N/A	#N/A	Cow	98.45	0.08	2682322	92	92	48414	48414	29155	29155	146723	146723	32.7	2544	#N/A	#N/A	#N/A	#N/A	#N/A
GCA_001469065.1	PRJNA298488	SAMN04191396	LNOP00000000	Cow	95.17	1.52	2509504	287	287	17721	17721	8743	8743	81598	81598	32.7	2544	42	5	Milk	2014	Brazil
GCA_001469085.1	PRJNA298488	SAMN04191398	LNOR00000000	Cow	96.49	0.75	2579334	568	568	8606	8606	4541	4541	38199	38199	32.9	2660	32	3	Milk	2014	Brazil
GCA_001469105.1	PRJNA298488	SAMN04191399	LNOQ00000000	Cow	95.54	0.91	2622746	194	194	33040	33040	13519	13519	110483	110483	32.8	2597	33	5	Milk	2014	Brazil
GCA_001636535.1	PRJNA309497	SAMN04435219	LRNE00000000	Cow	99.51	0.08	2692988	131	133	45644	44880	20557	20247	149006	149006	32.6	2483	12	3	Milk	2006	Belgium
GCA_001639755.1	#N/A	#N/A	#N/A	Cow	99.12	0.08	2720879	108	144	51956	40637	25193	18886	205593	136656	32.8	2575	#N/A	#N/A	#N/A	#N/A	#N/A
GCA_001639785.1	#N/A	#N/A	#N/A	Cow	98.32	0.22	2648896	50	104	104569	51869	52977	25448	372106	144411	32.7	2520	#N/A	#N/A	#N/A	#N/A	#N/A
GCA_001639795.1	#N/A	#N/A	#N/A	Cow	97.31	0.22	2551190	174	213	28254	23221	14662	11971	66521	66521	33.0	2475	#N/A	#N/A	#N/A	#N/A	#N/A
GCA_001639825.1	#N/A	#N/A	#N/A	Cow	98.13	0.29	2642470	53	76	104366	79315	49857	34763	254946	170327	32.8	2479	#N/A	#N/A	#N/A	#N/A	#N/A
GCA_001639835.1	#N/A	#N/A	#N/A	Cow	98.95	0.08	2604095	92	107	59283	43187	28305	24332	196630	130862	32.8	2413	#N/A	#N/A	#N/A	#N/A	#N/A
GCA_001639865.1	#N/A	#N/A	#N/A	Cow	99.51	0.08	2779913	49	70	108504	91068	56732	39704	247938	183785	32.6	2583	#N/A	#N/A	#N/A	#N/A	#N/A
GCA_001639885.1	#N/A	#N/A	#N/A	Cow	99.31	0.13	2729672	70	92	79420	52360	38995	29661	184448	184448	32.7	2564	#N/A	#N/A	#N/A	#N/A	#N/A
GCA_001680925.1	#N/A	#N/A	#N/A	Cow	97.80	0.15	2699299	84	84	64854	64854	32134	32134	138753	138753	32.7	2525	#N/A	#N/A	#N/A	#N/A	#N/A
GCA_001680935.1	#N/A	#N/A	#N/A	Cow	0.00	0.00	2677396	23	23	175785	175785	116408	116408	341360	341360	32.7	2439	#N/A	#N/A	#N/A	#N/A	#N/A
GCA_001680995.1	#N/A	#N/A	#N/A	Cow	88.44	0.78	2710669	35	35	192514	192514	77447	77447	367519	367519	32.7	2503	#N/A	#N/A	#N/A	#N/A	#N/A
GCA_001681005.1	#N/A	#N/A	#N/A	Cow	77.12	0.76	2738044	35	35	202483	202483	78229	78229	539179	539179	32.7	2526	#N/A	#N/A	#N/A	#N/A	#N/A
GCA_001681075.1	#N/A	#N/A	#N/A	Cow	73.73	0.76	2696221	28	28	294781	294781	96293	96293	526921	526921	32.7	2569	#N/A	#N/A	#N/A	#N/A	#N/A
GCA_001681085.1	#N/A	#N/A	#N/A	Cow	60.02	2.22	2693244	161	161	32786	32786	16728	16728	94801	94801	32.7	2534	#N/A	#N/A	#N/A	#N/A	#N/A
GCA_001681155.1	#N/A	#N/A	#N/A	Cow	27.96	4.34	2765013	32	32	130009	130009	86406	86406	366041	366041	32.8	2568	#N/A	#N/A	#N/A	#N/A	#N/A
GCA_001681175.1	#N/A	#N/A	#N/A	Cow	98.83	1.06	2699779	171	171	31291	31291	15788	15788	132205	132205	32.7	2605	#N/A	#N/A	#N/A	#N/A	#N/A
GCA_001855505.1	#N/A	#N/A	#N/A	Cow	99.41	0.08	2731946	33	44	107136	73607	82786	62072	318947	318947	32.7	2541	#N/A	#N/A	#N/A	#N/A	#N/A
GCA_001982965.1	#N/A	#N/A	#N/A	Cow	99.51	0.08	2767852	48	48	509023	509023	57663	57663	715321	715321	32.8	2600	#N/A	#N/A	#N/A	#N/A	#N/A
GCA_001982975.1	#N/A	#N/A	#N/A	Cow	99.51	0.08	2779589	67	67	666472	666472	41486	41486	749892	749892	32.8	2610	#N/A	#N/A	#N/A	#N/A	#N/A
GCA_001983025.1	#N/A	#N/A	#N/A	Cow	99.51	0.08	2678585	97	97	63940	63940	27614	27614	172911	172911	32.8	2496	#N/A	#N/A	#N/A	#N/A	#N/A
GCA_001983065.1	#N/A	#N/A	#N/A	Cow	99.51	0.72	2703795	152	152	48646	48646	17788	17788	301253	301253	32.8	2549	#N/A	#N/A	#N/A	#N/A	#N/A
GCA_001983085.1	#N/A	#N/A	#N/A	Cow	99.51	0.27	2694043	154	154	52605	52605	17493	17493	149037	149037	32.8	2539	#N/A	#N/A	#N/A	#N/A	#N/A
GCA_001983095.1	#N/A	#N/A	#N/A	Cow	99.51	0.11	2734678	202	202	30007	30007	13538	13538	87411	87411	32.8	2596	#N/A	#N/A	#N/A	#N/A	#N/A
GCA_001983125.1	#N/A	#N/A	#N/A	Cow	99.51	0.08	2754418	37	37	668039	668039	74443	74443	744023	744023	32.7	2584	#N/A	#N/A	#N/A	#N/A	#N/A
GCA_002099175.1	PRJNA380878	SAMN06650965	NBNF00000000	Cow	99.51	0.08	2762421	145	145	34448	34448	19051	19051	147708	147708	32.8	2595	45	3	Udder	2016	Denmark
GCA_002374075.1	PRJNA400085	SAMN07556253	NWUN00000000	Cow	98.85	0.19	2789721	29	29	254979	254979	96197	96197	515431	515431	32.8	2656	58	9	mastitis	2001-06-02	Brazil
GCA_002761175.1	PRJNA416861	SAMN07966380	PENB00000000	Cow	98.24	0.08	2732925	56	56	73034	73034	48802	48802	151893	151893	32.7	2906	49	3	milk	2016	Russia
GCA_002810375.1	PRJNA420059	SAMN08104878	PIOF00000000	Cow	96.51	0.92	2714821	53	53	75406	75406	51223	51223	397567	397567	32.7	3150	51	2	cow's milk	2016	Russia
GCA_002810415.1	PRJNA420048	SAMN08104781	PIOE00000000	Cow	97.94	0.17	2719190	51	51	90795	90795	53317	53317	322393	322393	32.8	2948	51	3		2016	Russia
GCA_002835445.1	PRJNA420934	SAMN08125903	PIVF00000000	Cow	98.60	0.10	2691752	54	54	92538	92538	49847	49847	234353	234353	32.7	2789	49	3	milk	2017	Russia
GCA_002849265.1	PRJNA420928	SAMN08125787	PKMS00000000	Cow	97.11	0.21	2709990	59	59	92539	92539	45932	45932	232046	232046	32.7	3070				2017	Russia
GCA_002952015.1	PRJNA376656	SAMN06689951	CP020656	Cow	99.40	0.08	2718638	1	1	2718638	2718638	2718638	2718638	2718638	2718638	32.7	2533	57	2	milk	2014-08-01	India
GCA_003030225.1	PRJNA243331	SAMN08663447	CP028189	Cow	99.51	0.64	2719423	1	1	2719423	2719423	2719423	2719423	2719423	2719423	32.9	2463	59	13	cow (Bos taurus)		Denmark
GCA_003131045.1	PRJNA464330	SAMN09081213	QFCT00000000	Cow	99.36	8.09	3029009	22	23	515329	500103	137682	131685	1186727	1186727	33.0	2812	112	38	milk	2015-12-25	Netherlands
GCA_003131055.1	PRJNA464331	SAMN09081215	QFCU00000000	Cow	99.36	0.22	2713523	18	18	424315	424315	150751	150751	1190167	1190167	32.7	2549	56	10	milk	2015-01-16	Netherlands
GCA_003131115.1	PRJNA464332	SAMN09081217	QFCV00000000	Cow	98.83	0.22	2754640	45	46	251215	251215	61214	59874	745568	745568	32.7	2643	59	8	milk	2015-01-21	Netherlands
GCA_003131125.1	PRJNA464333	SAMN09081218	QFCW00000000	Cow	99.36	0.22	2714159	18	18	424276	424276	150786	150786	1190535	1190535	32.7	2548	56	9	milk	2015-02-05	Netherlands
GCA_003131165.1	PRJNA464334	SAMN09081219	QFCX00000000	Cow	98.95	0.08	2707119	36	37	209358	209358	75197	73150	449804	449804	32.8	2528	60	10	milk	2015-03-31	Netherlands
GCA_003131225.1	PRJNA464336	SAMN09081221	QFCY00000000	Cow	98.83	0.22	2695752	28	29	288500	288500	96276	92938	834061	834061	32.7	2546	59	9	milk	2015-09-21	Netherlands
GCA_003133785.1	PRJNA464337	SAMN09081223	QFCZ00000000	Cow	98.83	0.22	2697903	33	34	288552	288552	81754	79336	834060	834060	32.7	2557	59	9	milk	2014-12-16	Netherlands
GCA_003186105.1	PRJNA472941	SAMN09254008	CP029629	Cow	99.51	0.08	2808798	1	1	2808798	2808798	2808798	2808798	2808798	2808798	32.8	2588	60	13	milk	2010	Ireland
GCA_003186125.1	PRJNA472939	SAMN09253995	CP029627,CP029628	Cow	98.95	0.08	2876138	2	2	2844513	2844513	1438069	1438069	2844513	2844513	32.8	2703	59	11	milk	2010	Ireland
GCA_003721115.1	PRJNA503680	SAMN10373330	RIZA00000000	Cow	60.59	2.44	2846305	70	70	121591	121591	40661	40661	310032	310032	32.7	2672	59	8	nasal swab	2016-09-01	Malaysia
GCA_003850765.1	PRJDB1745	SAMD00009748	BCLN00000000	Cow	30.30	4.51	2612145	10	24	1306707	232672	261214	108798	1306707	498499	32.7	2506	21	4	milk of a cow with sub-clinical mastitis
GCA_003952625.1	PRJNA509314	SAMN10578733	CP034441	Cow	99.46	1.02	2876590	1	1	2876590	2876590	2876590	2876590	2876590	2876590	32.9	2660	59	19	breast	2015	South Korea
GCA_003957315.1	PRJNA509312	SAMN10578731	CP034486	Cow	99.46	1.20	2775972	1	1	2775972	2775972	2775972	2775972	2775972	2775972	32.9	2530	59	19	breast	2015	South Korea
GCA_004803435.1	PRJNA532814	SAMN11415706	SSWQ00000000	Cow	98.85	0.08	2706407	29	35	372386	372386	93324	77299	688288	688288	32.8	2525	56	4	milk	2015	Brazil
GCA_005153305.1	PRJNA532814	SAMN11415728	CP039848	Cow	99.51	0.08	2736781	1	18	2736781	293330	2736781	151952	2736781	447523	32.7	2542	51	3	milk	2015	Brazil
GCA_006386445.1	PRJNA531079	SAMN11349604	VCQP00000000	Cow	99.51	0.08	2764278	24	24	553168	553168	115178	115178	881010	881010	32.6	2527	56	8	milk	2004	Switzerland
GCA_006386475.1	PRJNA531079	SAMN11869184	VCQQ00000000	Cow	99.51	0.08	2811282	25	25	737913	737913	112451	112451	983147	983147	32.6	2605	56	8	milk	2005	Switzerland
GCA_006511305.1	PRJNA531079	SAMN11349610	SZZE00000000	Cow	98.83	0.22	2692063	29	29	332638	332638	92829	92829	451449	451449	32.7	2557	58	6	milk	2004	Switzerland
GCA_006511315.1	PRJNA531079	SAMN11349607	SZZF00000000	Cow	99.37	0.08	2767107	36	36	199379	199379	76864	76864	419668	419668	32.6	2538	58	4	milk	2004	Switzerland
GCA_006511345.1	PRJNA531079	SAMN11349605	SZYY00000000	Cow	99.51	0.08	2764300	26	26	553168	553168	106319	106319	881405	881405	32.6	2529	56	8	milk	2004	Switzerland
GCA_006511365.1	PRJNA531079	SAMN11349613	SZYX00000000	Cow	98.83	0.22	2683714	24	24	222787	222787	111821	111821	443124	443124	32.7	2554	50	5	milk	2004	Switzerland
GCA_006511395.1	PRJNA531079	SAMN11547599	SZYT00000000	Cow	99.51	0.08	2871522	99	99	149345	149345	29005	29005	582154	582154	32.7	2685	65	32	milk	2011-2012	Italy
GCA_006511405.1	PRJNA531079	SAMN11349612	SZYW00000000	Cow	98.83	0.22	2727334	28	28	152898	152898	97404	97404	604251	604251	32.7	2614	50	4	milk	2004	Switzerland
GCA_006511435.1	PRJNA531079	SAMN11349621	SZYR00000000	Cow	99.51	0.22	2741642	24	24	504217	504217	114235	114235	1191081	1191081	32.6	2572	57	8	milk	2005	Switzerland
GCA_006511445.1	PRJNA531079	SAMN11349616	SZYS00000000	Cow	99.51	0.40	2761938	172	172	56216	56216	16057	16057	224764	224764	32.7	2674	59	5	milk	2004	Switzerland
GCA_006511475.1	PRJNA531079	SAMN11349619	SZYQ00000000	Cow	99.49	0.08	2772469	32	32	276209	276209	86639	86639	576144	576144	32.8	2592	57	8	milk	2005	Switzerland
GCA_006511485.1	PRJNA531079	SAMN11349603	SZYO00000000	Cow	99.51	0.08	2778733	26	26	697818	697818	106874	106874	895358	895358	32.6	2545	58	8	milk	2005	Switzerland
GCA_006511515.1	PRJNA531079	SAMN11349623	SZYN00000000	Cow	99.23	0.08	2703316	39	39	651423	651423	69315	69315	1342652	1342652	32.6	2500	58	9	milk	2005	Switzerland
GCA_006511525.1	PRJNA531079	SAMN11349602	SZYM00000000	Cow	99.23	0.11	2795859	23	23	549659	549659	121559	121559	895074	895074	32.6	2584	56	8	milk	2005	Switzerland
GCA_006511575.1	PRJNA531079	SAMN11349622	SZYL00000000	Cow	99.51	0.11	2797370	24	24	319673	319673	116557	116557	1210136	1210136	32.7	2604	59	7	milk	2005	Switzerland
GCA_006511585.1	PRJNA531079	SAMN11349617	SZYJ00000000	Cow	98.95	0.08	2735858	28	28	411256	411256	97709	97709	534331	534331	32.7	2552	59	7	milk	2005	Switzerland
GCA_006511605.1	PRJNA531079	SAMN11547598	SZYI00000000	Cow	99.51	0.50	2753887	78	78	194119	194119	35306	35306	648528	648528	32.9	2548	63	20	milk	2011-2012	Italy
GCA_006511625.1	PRJNA531079	SAMN11349609	SZZG00000000	Cow	99.51	0.10	2776122	65	65	122268	122268	42709	42709	339891	339891	32.7	2588	58	6	milk	2004	Switzerland
GCA_006511635.1	PRJNA531079	SAMN11349618	SZZD00000000	Cow	99.48	0.57	2665745	96	96	70541	70541	27768	27768	205324	205324	32.8	2468	59	4	milk	2004	Switzerland
GCA_006511665.1	PRJNA531079	SAMN11349615	SZZB00000000	Cow	98.83	0.61	2712902	88	88	83639	83639	30828	30828	241362	241362	32.7	2624	59	5	milk	2004	Switzerland
GCA_006511685.1	PRJNA531079	SAMN11349611	SZZC00000000	Cow	99.51	0.08	2764300	26	26	553168	553168	106319	106319	881405	881405	32.6	2529	56	8	milk	2004	Switzerland
GCA_006511695.1	PRJNA531079	SAMN11349606	SZZA00000000	Cow	99.51	0.08	2766245	24	24	698581	698581	115260	115260	881405	881405	32.6	2532	56	8	milk	2004	Switzerland
GCA_006511735.1	PRJNA531079	SAMN11349614	SZYZ00000000	Cow	81.39	0.60	2697325	26	26	231196	231196	103743	103743	485000	485000	32.7	2571	50	2	milk	2004	Switzerland
GCA_006511755.1	PRJNA531079	SAMN11349620	SZYP00000000	Cow	49.52	2.93	2741651	22	22	504299	504299	124620	124620	1190908	1190908	32.6	2571	58	8	milk	2005	Switzerland
GCA_006511765.1	PRJNA531079	SAMN11349309	SZYK00000000	Cow	22.52	0.54	2797370	24	24	319673	319673	116557	116557	1210136	1210136	32.7	2604	59	7	milk	2005	Switzerland
GCA_006511775.1	PRJNA531079	SAMN11547600	SZYV00000000	Cow	99.51	0.44	2845788	99	99	144788	144788	28745	28745	295268	295268	32.8	2666	71	26	milk	2011-2012	Italy
GCA_006511805.1	PRJNA531079	SAMN11547601	SZYU00000000	Cow	98.95	0.35	2737662	65	65	143063	143063	42117	42117	566138	566138	32.8	2633	58	20	milk	2011-2012	Italy
GCA_009696725.1	PRJNA579804	SAMN13134096	WIPM00000000	Cow	99.51	0.08	2744089	34	34	203653	203653	80708	80708	361912	361912	32.7	2552	54	5	milk	2018	Russia
GCA_009696735.1	PRJNA579804	SAMN13133908	WIPL00000000	Cow	99.51	0.08	2756061	40	40	366440	366440	68901	68901	651311	651311	32.7	2563	59	7	milk	2018	Russia
GCA_009696765.1	PRJNA579804	SAMN13134217	WIPN00000000	Cow	99.51	0.08	2759556	37	37	366440	366440	74582	74582	651254	651254	32.7	2564	59	7	milk	2018	Russia
GCA_009696775.1	PRJNA579804	SAMN13134218	WIPO00000000	Cow	99.56	0.22	2713317	34	34	232744	232744	79803	79803	551379	551379	32.7	2559	58	3	milk	2018	Russia
GCA_009696785.1	PRJNA579804	SAMN13134306	WIPQ00000000	Cow	99.51	0.22	2722478	49	49	148482	148482	55560	55560	295907	295907	32.7	2516	61	3	milk	2018	Russia
GCA_009696825.1	PRJNA579804	SAMN13134304	WIPP00000000	Cow	99.51	0.08	2742906	37	37	236144	236144	74132	74132	351132	351132	32.7	2534	56	3	milk	2018	Russia
GCA_009696835.1	PRJNA579804	SAMN13134307	WIPR00000000	Cow	99.51	0.22	2722483	52	52	148482	148482	52355	52355	282058	282058	32.7	2516	58	3	milk	2018	Russia
GCA_009696865.1	PRJNA579804	SAMN13134309	WIPT00000000	Cow	99.51	0.08	2724026	75	75	104687	104687	36320	36320	234937	234937	32.8	2543	56	3	milk	2018	Russia
GCA_009696875.1	PRJNA579804	SAMN13134320	WIPU00000000	Cow	99.51	0.08	2671502	43	43	200216	200216	62127	62127	250629	250629	32.7	2459	55	2	milk	2018	Russia
GCA_009696905.1	PRJNA579804	SAMN13134308	WIPS00000000	Cow	99.51	0.08	2745631	69	69	89575	89575	39791	39791	234867	234867	32.8	2577	56	3	milk	2018	Russia
GCA_009696915.1	PRJNA579804	SAMN13134321	WIPV00000000	Cow	99.51	0.08	2670471	42	42	200214	200214	63582	63582	266657	266657	32.7	2459	55	1	milk	2018	Russia
GCA_009696935.1	PRJNA579804	SAMN13134339	WIPW00000000	Cow	99.51	0.08	2747437	53	53	123287	123287	51838	51838	380040	380040	32.7	2567	59	3	milk	2018	Russia
GCA_009696965.1	PRJNA579804	SAMN13134341	WIPX00000000	Cow	99.51	0.08	2747294	48	48	123103	123103	57235	57235	380032	380032	32.7	2567	59	3	milk	2018	Russia
GCA_009696985.1	PRJNA579804	SAMN13134342	WIPY00000000	Cow	99.51	0.08	2748054	47	47	123287	123287	58469	58469	508223	508223	32.7	2568	57	3	milk	2018	Russia
GCA_009697005.1	PRJNA579804	SAMN13134359	WIQA00000000	Cow	99.51	0.08	2746928	50	50	123287	123287	54938	54938	380037	380037	32.7	2566	57	3	milk	2018	Russia
GCA_009697015.1	PRJNA579804	SAMN13134349	WIPZ00000000	Cow	99.51	0.08	2751168	53	53	124078	124078	51908	51908	380052	380052	32.7	2574	58	3	milk	2018	Russia
GCA_009697035.1	PRJNA579804	SAMN13134360	WIQB00000000	Cow	99.51	0.08	2746472	48	48	123425	123425	57218	57218	380050	380050	32.7	2564	58	3	milk	2018	Russia
GCA_009697055.1	PRJNA579804	SAMN13134361	WIQC00000000	Cow	99.51	0.08	2748168	47	47	127893	127893	58471	58471	380145	380145	32.7	2567	57	3	blood	2018	Russia
GCA_009697085.1	PRJNA579804	SAMN13134362	WIQD00000000	Cow	99.51	0.08	2820150	55	55	154453	154453	51275	51275	398313	398313	32.7	2648	57	3	milk	2018	Russia
GCA_009763195.1	PRJNA593524	SAMN13517281	WSFM00000000	Cow	98.83	0.81	2793567	37	37	644499	644499	75501	75501	932274	932274	32.8	2652	59	9	milk	2017	Brazil
GCA_010994155.1	PRJNA589507	SAMN13282774	WNWI00000000	Cow	99.51	0.27	2783281	43	44	346241	346241	64727	63250	715362	715362	32.8	2593	60	9	raw milk products	2018-03	China
GCA_010994215.1	PRJNA589507	SAMN13282773	WNWJ00000000	Cow	99.51	0.27	2783872	43	45	346241	346241	64741	61853	715158	715158	32.8	2602	59	8	raw milk products	2018-03	China
GCA_011007075.1	PRJNA575363	SAMN12889277	WBTS00000000	Cow	99.51	1.20	2832820	48	54	129072	101417	59017	52446	370578	370578	32.6	2684	51	5	milk from farm	2013	China
GCA_011007115.1	PRJNA575363	SAMN12889276	WBTR00000000	Cow	99.15	0.08	2881931	63	68	109369	84977	45744	42374	315498	315489	32.7	2720	51	4	milk from farm	2013	China
GCA_011007135.1	PRJNA575363	SAMN12889275	WBTQ00000000	Cow	69.97	1.71	2912832	75	79	93111	93111	38837	36867	306547	306540	32.8	2768	51	7	milk from farm	2013	China
GCA_011007155.1	PRJNA575363	SAMN12889272	WBTN00000000	Cow	69.38	1.87	2809528	60	73	106556	83453	46825	38469	256455	256455	32.7	2616	43	4	milk from farm	2013	China
GCA_011007165.1	PRJNA575363	SAMN12889273	WBTO00000000	Cow	50.08	3.10	3066775	94	103	102881	80817	32625	29766	229188	229188	32.7	2960	52	4	milk from farm	2013	China
GCA_011007185.1	PRJNA575363	SAMN12889271	WBTM00000000	Cow	99.51	0.27	2885413	62	71	83475	80043	46538	40628	254166	254164	32.7	2733	51	6	milk from farm	2013	China
GCA_011007255.1	PRJNA575363	SAMN12889268	WBTJ00000000	Cow	99.51	0.22	2766323	42	49	136630	120057	65864	56439	280099	280099	32.7	2547	49	4	milk from farm	2013	China
GCA_011007275.1	PRJNA575363	SAMN12889267	WBTI00000000	Cow	99.51	0.22	2798561	42	48	143733	138211	66632	58294	349789	349789	32.8	2608	58	4	milk from farm	2013	China
GCA_011032785.1	PRJNA604579	SAMN13975784	CP048431,CP048432	Cow	99.51	0.24	2777910	2	2	2752113	2752113	1388955	1388955	2752113	2752113	32.9	2557	59	13	milk	2018-09	USA
GCA_012044215.1	PRJNA615759	SAMN14466324	CP050690	Cow	98.91	0.63	2741492	1	1	2741492	2741492	2741492	2741492	2741492	2741492	32.9	2501	60	13	breast	2015	South Korea
GCA_012044475.1	PRJNA615760	SAMN14466325	CP050691	Cow	99.51	0.45	2744920	1	1	2744920	2744920	2744920	2744920	2744920	2744920	32.9	2489	60	13	breast	2015	South Korea
GCA_012277065.1	PRJNA579804	SAMN13134305	WOUL00000000	Cow	99.51	0.08	2720045	44	44	182134	182134	61819	61819	393280	393280	32.6	2573	55	2	milk	2018	Russia
GCA_013303105.1	PRJNA636369	SAMN15075259	JABTYB000000000	Cow	98.85	0.64	2719833	20	20	361239	361239	135991	135991	1072683	1072683	32.7	2527	58	9	udder swab from cow With mastitis	2008-01-01	Brazil
GCA_013413435.1	PRJNA565340	SAMN12735218	VXKV00000000	Cow	99.49	0.11	2755333	36	36	285081	285081	76537	76537	578586	578586	32.8	2549	60	4	milk from cow teat in a norwegian farm	2016	Norway
GCA_013413445.1	PRJNA565340	SAMN12735219	VXKU00000000	Cow	99.49	0.11	2754752	35	35	241126	241126	78707	78707	459590	459590	32.8	2549	60	4	milk from cow teat in a norwegian farm followed by infection of mouse mammary gland	2016	Norway
GCA_015224275.1	PRJNA636233	SAMN16435354	CP063686	Cow	99.51	0.08	2750508	1	8	2750508	688037	2750508	343713	2750508	1046956	32.7	2563	55	4	wound	2016	India
GCA_015277615.1	PRJNA636233	SAMN16435351	CP063802	Cow	99.51	0.27	2612544	1	5	2612544	1079443	2612544	522428	2612544	1272793	32.8	2494	53	3	milk	2018	India
GCA_015277655.1	PRJNA636233	SAMN16435350	JADGRV000000000	Cow	99.51	0.08	2799428	10	22	2747334	433254	279942	127192	2747334	561596	32.6	2595	58	4	milk	2018	India
GCA_015277665.1	PRJNA636233	SAMN16435349	JADGRW000000000	Cow	99.51	0.08	2801855	8	18	2750455	433254	350231	155603	2750455	1034134	32.6	2602	57	3	milk	2018	India
GCA_015277695.1	PRJNA636233	SAMN16435352	JADGRU000000000	Cow	99.51	0.08	2735791	5	16	2492535	436719	547158	170918	2492535	583985	32.7	2538	57	4	milk	2018	India
GCA_016888225.1	PRJNA640289	SAMN17841034	JAFEJN000000000	Cow	99.51	0.11	2739072	66	66	144567	144567	41501	41501	272690	272690	32.7	2538	53	2	milk	2017-01-17	India
GCA_016888235.1	PRJNA640289	SAMN17841033	JAFEJO000000000	Cow	99.51	0.22	2852604	72	72	130749	130749	39619	39619	402258	402258	32.7	2709	59	6	milk	2017-01-31	India
GCA_017328685.1	PRJNA689979	SAMN17372436	CP071332	Cow	99.51	0.08	2769458	1	1	2769458	2769358	2769458	2769358	2769458	2769358	32.6	2556	25	6	milk sample	2009	Switzerland
GCA_017328705.1	PRJNA689979	SAMN17372435	CP071333	Cow	99.51	0.08	2754973	1	1	2754973	2754873	2754973	2754873	2754973	2754873	32.6	2546	25	6	milk sample	2009	Switzerland
GCA_017328725.1	PRJNA689979	SAMN17372434	CP071334	Cow	99.51	0.08	2751525	1	1	2751525	2751425	2751525	2751425	2751525	2751425	32.6	2538	32	5	milk sample	2009	Switzerland
GCA_017328745.1	PRJNA689979	SAMN17372433	CP071335	Cow	99.51	0.08	2681229	1	1	2681229	2681129	2681229	2681129	2681229	2681129	32.6	2474	50	4	milk sample	2009	Switzerland
GCA_017328765.1	PRJNA689979	SAMN17372432	CP071336	Cow	99.51	0.08	2768002	1	1	2768002	2767902	2768002	2767902	2768002	2767902	32.6	2557	35	4	milk sample	2009	Switzerland
GCA_017328785.1	PRJNA689979	SAMN17372431	CP071337	Cow	99.51	0.08	2730444	1	1	2730444	2730344	2730444	2730344	2730444	2730344	32.6	2494	48	6	milk sample	2009	Switzerland
GCA_017328805.1	PRJNA689979	SAMN17372430	CP071338	Cow	99.51	0.08	2681263	1	1	2681263	2681163	2681263	2681163	2681263	2681163	32.6	2474	50	4	milk sample	2009	Switzerland
GCA_017328825.1	PRJNA689979	SAMN17372429	CP071339	Cow	99.37	0.08	2732917	1	1	2732917	2732817	2732917	2732817	2732917	2732817	32.6	2504	25	6	milk sample	2009	Switzerland
GCA_017328845.1	PRJNA689979	SAMN17372428	CP071340	Cow	99.23	0.08	2789839	1	1	2789839	2789739	2789839	2789739	2789839	2789739	32.8	2550	59	19	milk sample	2009	Switzerland
GCA_017328865.1	PRJNA689979	SAMN17372427	CP071341	Cow	99.37	0.08	2737381	1	1	2737381	2737281	2737381	2737281	2737381	2737281	32.6	2506	50	6	milk sample	2009	Switzerland
GCA_017328885.1	PRJNA689979	SAMN17372426	CP071342	Cow	99.51	0.08	2794579	1	1	2794579	2794479	2794579	2794479	2794579	2794479	32.7	2604	25	5	milk sample	2009	Switzerland
GCA_017328905.1	PRJNA689979	SAMN17372425	CP071343	Cow	26.23	0.27	2793667	1	1	2793667	2793567	2793667	2793567	2793667	2793567	32.7	2606	25	5	milk sample	2009	Switzerland
GCA_017328925.1	PRJNA689979	SAMN17372424	CP071344	Cow	99.51	0.08	2678982	1	1	2678982	2678882	2678982	2678882	2678982	2678882	32.6	2467	25	6	milk sample	2009	Switzerland
GCA_017328945.1	PRJNA689979	SAMN17372423	CP071345	Cow	99.51	0.08	2746167	1	1	2746167	2746067	2746167	2746067	2746167	2746067	32.6	2547	22	5	milk sample	2009	Switzerland
GCA_017328965.1	PRJNA689979	SAMN17372422	CP071346	Cow	99.51	0.08	2730577	1	1	2730577	2730477	2730577	2730477	2730577	2730477	32.6	2498	25	4	milk sample	2009	Switzerland
GCA_017328985.1	PRJNA689979	SAMN17372421	CP071347	Cow	99.51	0.08	2798511	1	1	2798511	2798411	2798511	2798411	2798511	2798411	32.7	2602	20	6	milk sample	2009	Switzerland
GCA_017329005.1	PRJNA689979	SAMN17372420	CP071348	Cow	99.51	0.08	2806436	1	1	2806436	2806336	2806436	2806336	2806436	2806336	32.7	2606	50	6	milk sample	2009	Switzerland
GCA_017329025.1	PRJNA689979	SAMN17372419	CP071349	Cow	99.51	0.08	2717720	1	1	2717720	2717620	2717720	2717620	2717720	2717620	32.6	2487	25	5	milk sample	2009	Switzerland
GCA_017329165.1	PRJNA689979	SAMN17372412	CP071356	Cow	99.51	0.08	2762786	1	1	2762786	2762686	2762786	2762686	2762786	2762686	32.6	2557	38	5	milk sample	2005	Switzerland
GCA_017329185.1	PRJNA689979	SAMN17372411	CP071357	Cow	99.51	0.08	2713113	1	1	2713113	2713013	2713113	2713013	2713113	2713013	32.6	2487	24	6	milk sample	2005	Switzerland
GCA_017329205.1	PRJNA689979	SAMN17372410	CP071358	Cow	99.01	0.56	2758836	1	1	2758836	2758736	2758836	2758736	2758836	2758736	32.7	2605	28	6	milk sample	2005	Switzerland
GCA_017329225.1	PRJNA689979	SAMN17372409	CP071359	Cow	99.43	0.08	2712686	1	1	2712686	2712586	2712686	2712586	2712686	2712586	32.6	2483	22	6	milk sample	2005	Switzerland
GCA_017329245.1	PRJNA689979	SAMN17372408	CP071360	Cow	99.51	0.08	2769120	1	1	2769120	2769020	2769120	2769020	2769120	2769020	32.6	2559	25	6	milk sample	2013	Austria
GCA_017329265.1	PRJNA689979	SAMN17372407	CP071361	Cow	99.51	0.08	2770194	1	1	2770194	2770094	2770194	2770094	2770194	2770094	32.6	2557	38	5	milk sample	2013	Austria
GCA_017329285.1	PRJNA689979	SAMN17372406	CP071362	Cow	99.51	0.08	2763396	1	1	2763396	2763296	2763396	2763296	2763396	2763296	32.6	2549	37	6	milk sample	2013	Italy
GCA_017329305.1	PRJNA689979	SAMN17372405	CP071363	Cow	99.51	0.08	2769460	1	1	2769460	2769360	2769460	2769360	2769460	2769360	32.6	2557	25	6	milk sample	2013	Italy
GCA_017329325.1	PRJNA689979	SAMN17372404	CP071364	Cow	99.51	0.08	2772765	1	1	2772765	2772665	2772765	2772665	2772765	2772665	32.6	2566	21	6	milk sample	2013	Italy
GCA_017329345.1	PRJNA689979	SAMN17372403	CP071365	Cow	99.51	0.08	2754316	1	1	2754316	2754216	2754316	2754216	2754316	2754216	32.6	2543	25	5	milk sample	2004	Switzerland
GCA_017329365.1	PRJNA689979	SAMN17372402	CP071366	Cow	99.51	0.08	2769333	1	1	2769333	2769233	2769333	2769233	2769333	2769233	32.6	2561	25	5	milk sample	2004	Switzerland
GCA_017329385.1	PRJNA689979	SAMN17372401	CP071367	Cow	99.13	0.08	2758059	1	1	2758059	2757959	2758059	2757959	2758059	2757959	32.7	2606	25	5	milk sample	2004	Switzerland
GCA_017329405.1	PRJNA689979	SAMN17372400	CP071368	Cow	99.47	0.08	2758027	1	1	2758027	2757927	2758027	2757927	2758027	2757927	32.7	2550	33	5	milk sample	2004	Switzerland
GCA_017329425.1	PRJNA689979	SAMN17372399	CP071369	Cow	99.51	0.08	2713974	1	1	2713974	2713874	2713974	2713874	2713974	2713874	32.6	2490	21	6	milk sample	2004	Switzerland
GCA_017329445.1	PRJNA689979	SAMN17372398	CP071370	Cow	99.18	0.08	2755378	1	1	2755378	2755278	2755378	2755278	2755378	2755278	32.7	2606	36	4	milk sample	2004	Switzerland
GCA_017329465.1	PRJNA689979	SAMN17372397	CP071371	Cow	99.51	0.08	2770739	1	1	2770739	2770639	2770739	2770639	2770739	2770639	32.6	2556	25	6	milk sample	2004	Switzerland
GCA_017329485.1	PRJNA689979	SAMN17372396	CP071372	Cow	99.51	0.08	2730510	1	1	2730510	2730410	2730510	2730410	2730510	2730410	32.6	2501	25	5	milk sample	2012	France
GCA_017329505.1	PRJNA689979	SAMN17372395	CP071373	Cow	99.51	0.08	2732448	1	1	2732448	2732348	2732448	2732348	2732448	2732348	32.7	2537	22	5	milk sample	2012	Belgium
GCA_017329525.1	PRJNA689979	SAMN17372394	CP071374	Cow	99.51	0.11	2847634	1	1	2847634	2847534	2847634	2847534	2847634	2847534	32.7	2703	44	6	milk sample	2012	Belgium
GCA_018408225.1	PRJNA723827	SAMN18834837	JAGTJH000000000	Cow	74.66	1.18	2719662	20	20	356410	356410	135983	135983	636777	636777	32.8	2556	55	7	Cow with mastitis	2001	Spain
GCA_018967665.1	PRJNA737592	SAMN19700767	JAHLZP000000000	Cow	81.82	0.39	2650102	50	50	106859	106859	53002	53002	327371	327371	32.6	2430	25	2	Milk	2011-01-24	India
GCA_018967685.1	PRJNA737606	SAMN19700808	JAHLZQ000000000	Cow	51.21	2.31	2708026	35	35	184122	184122	77372	77372	410754	410754	32.7	2534	38	7	Milk	2011-01-24	India
GCA_018967725.1	PRJNA737630	SAMN19707164	JAHLZS000000000	Cow	26.23	0.35	2709149	31	31	202951	202951	87391	87391	326868	326868	32.7	2539	39	5	Milk	2011-01-25	India
GCA_018967745.1	PRJNA737629	SAMN19707127	JAHLZR000000000	Cow	99.49	0.08	2706216	36	36	131975	131975	75172	75172	469311	469311	32.7	2536	40	5	Milk	2011-01-25	India
GCA_018967765.1	PRJNA737642	SAMN19707253	JAHLZJ000000000	Cow	99.51	0.08	2736240	50	50	137632	137632	54724	54724	331847	331847	32.6	2552	48	4	Milk	2011-02-02	India
GCA_018967775.1	PRJNA737640	SAMN19707225	JAHLZI000000000	Cow	99.51	0.08	2700972	48	48	132641	132641	56270	56270	250996	250996	32.7	2521	40	3	Milk	2011-01-26	India
GCA_018967805.1	PRJNA737651	SAMN19707558	JAHLZL000000000	Cow	99.51	0.08	2752523	47	47	126106	126106	58564	58564	309148	309148	32.7	2583	49	3	Milk	2011-02-04	India
GCA_018967885.1	PRJNA737657	SAMN19707559	JAHLZM000000000	Cow	99.51	0.08	2705109	61	61	83578	83578	44346	44346	238110	238110	32.7	2537	47	4	Milk	2011-02-02	India
GCA_018967905.1	PRJNA737644	SAMN19707359	JAHLZK000000000	Cow	99.51	0.08	2712956	45	45	309172	309172	60287	60287	427662	427662	32.7	2543	8	2	Milk	2011-02-04	India
GCA_018967965.1	PRJNA737749	SAMN19708424	JAHLZT000000000	Cow	99.51	0.25	2732921	27	27	203353	203353	101219	101219	498288	498288	32.7	2565	39	4	Milk	2011-02-04	India
GCA_018967985.1	PRJNA737744	SAMN19708250	JAHLZO000000000	Cow	99.51	0.25	2761668	46	46	249508	249508	60036	60036	522789	522789	32.8	2582	46	3	Milk	2011-02-04	India
GCA_018968005.1	PRJNA737770	SAMN19712534	JAHLZV000000000	Cow	99.51	0.08	2661209	24	24	326361	326361	110883	110883	481682	481682	32.7	2449	11	2	Milk	2011-02-04	India
GCA_018968025.1	PRJNA737752	SAMN19711967	JAHLZU000000000	Cow	99.51	0.08	2751002	37	37	149626	149626	74351	74351	375714	375714	32.7	2581	35	4	Milk	2011-02-04	India
GCA_018986155.1	PRJNA636233	SAMN19654011	JAHMRR000000000	Cow	99.40	0.08	2793678	60	60	151257	151257	46561	46561	559864	559864	32.7	2606	60	6	milk	2018-06-24	India
GCA_018986195.1	PRJNA636233	SAMN19654010	JAHMRS000000000	Cow	99.51	0.08	2816200	32	32	696284	696284	88006	88006	1033001	1033001	32.8	2659	60	9	milk	2018-06-23	India
GCA_018986215.1	PRJNA636233	SAMN19654009	JAHMRT000000000	Cow	99.51	0.08	2762043	33	33	1385792	1385792	83698	83698	1385792	1385792	32.7	2560	60	8	milk	2018-06-22	India
GCA_018986275.1	PRJNA636233	SAMN19654006	JAHMRW000000000	Cow	99.51	0.08	2714012	35	35	307265	307265	77543	77543	802878	802878	32.7	2509	59	8	milk	2016-04-16	India
GCA_018986295.1	PRJNA636233	SAMN19654004	JAHMRY000000000	Cow	99.51	0.08	2804606	47	47	314623	314623	59672	59672	424193	424193	32.7	2606	61	9	milk	2016-04-14	India
GCA_018986315.1	PRJNA636233	SAMN19654005	JAHMRX000000000	Cow	99.51	0.08	2804671	50	50	254400	254400	56093	56093	455348	455348	32.7	2614	61	9	milk	2016-04-15	India
GCA_018986555.1	PRJNA737799	SAMN19713322	JAHMIO000000000	Cow	99.51	0.08	2720711	54	54	107753	107753	50383	50383	197852	197852	32.7	2563	38	4	Milk	2011-10-07	India
GCA_018986575.1	PRJNA738138	SAMN19714074	JAHMIQ000000000	Cow	99.40	0.08	2588690	51	53	108692	108692	50758	48839	263210	263210	32.8	2373	40	2	Milk	2011-01-24	India
GCA_018986585.1	PRJNA737910	SAMN19713669	JAHMIP000000000	Cow	99.51	0.08	2660311	42	42	140532	140532	63340	63340	291162	291162	32.7	2442	41	4	Milk	2011-10-07	India
GCA_018986645.1	PRJNA738146	SAMN19714130	JAHMIR000000000	Cow	99.40	0.08	2588690	51	53	108692	108692	50758	48839	263210	263210	32.8	2373	40	2	Milk	2011-02-04	India
GCA_018995185.1	PRJNA737075	SAMN19679082	JAHNUQ000000000	Cow	99.51	0.22	2732334	39	39	170521	170521	70059	70059	385446	385446	32.7	2540	54	3	milk	2013-01-04	India
GCA_018996965.1	PRJNA737189	SAMN19685563	JAHNUS000000000	Cow	99.51	0.08	2744933	35	35	247934	247934	78426	78426	423799	423799	32.7	2572	37	4	milk	2013-01-04	India
GCA_018997005.1	PRJNA737192	SAMN19685586	JAHNUT000000000	Cow	99.51	0.64	2701845	91	91	57736	57736	29690	29690	144971	144971	32.8	2554	36	3	milk	2013-01-04	India
GCA_018998425.1	PRJNA737438	SAMN19695701	JAHNVD000000000	Cow	99.51	0.08	2741306	56	56	143011	143011	48951	48951	273603	273603	32.7	2580	41	5	milk	2013-01-04	India
GCA_018998485.1	PRJNA737446	SAMN19695734	JAHNVE000000000	Cow	99.51	0.08	2691062	35	35	234367	234367	76887	76887	468679	468679	32.6	2491	36	3	milk	2013-01-04	India
GCA_018998505.1	PRJNA737454	SAMN19696527	JAHNVG000000000	Cow	75.99	0.57	2678282	62	62	84215	84215	43198	43198	176677	176677	32.7	2502	39	4	milk	2009-09-17	India
GCA_018998525.1	PRJNA737448	SAMN19696399	JAHNVF000000000	Cow	75.34	0.76	2743501	36	36	269582	269582	76208	76208	399774	399774	32.7	2564	45	4	milk	2013-01-04	India
GCA_018998585.1	PRJNA737458	SAMN19696583	JAHNVH000000000	Cow	72.96	0.67	2667869	59	59	75363	75363	45218	45218	177077	177077	32.7	2510	18	3	milk	2009-09-17	India
GCA_018998685.1	PRJNA737470	SAMN19696852	JAHNVJ000000000	Cow	72.27	1.88	2729986	47	47	187923	187923	58084	58084	434948	434948	32.7	2566	12	2	milk	2009-09-17	India
GCA_018998695.1	PRJNA737463	SAMN19696774	JAHNVI000000000	Cow	99.51	0.08	2681455	45	45	121052	121052	59587	59587	341636	341636	32.7	2491	43	4	milk	2009-09-17	India
GCA_019049915.1	PRJNA590109	SAMN13319599	WOCG00000000	Cow	98.83	0.22	2666410	36	38	345289	251194	74066	70163	822831	822831	32.6	2514	56	10	milk	2018	Finland
GCA_019049955.1	PRJNA590109	SAMN13319596	WOCJ00000000	Cow	98.83	0.22	2655900	29	30	288395	288395	91582	88526	810732	810732	32.6	2498	59	6	milk	2018	Finland
GCA_019049965.1	PRJNA590109	SAMN13319597	WOCI00000000	Cow	99.51	0.08	2738660	28	28	438062	438062	97809	97809	538600	538600	32.7	2540	59	10	milk	2018	Finland
GCA_019049995.1	PRJNA590109	SAMN13319598	WOCH00000000	Cow	99.51	0.08	2703234	33	36	290893	229535	81916	75081	449919	449919	32.8	2522	60	10	milk	2018	Finland
GCA_019050015.1	PRJNA590109	SAMN13319595	WOCK00000000	Cow	99.51	0.08	2786984	30	33	330769	213256	92899	84444	792909	728063	32.8	2619	59	8	milk	2018	Finland
GCA_019050035.1	PRJNA590109	SAMN13319593	WOCM00000000	Cow	99.51	0.08	2787153	30	34	330865	213257	92905	81963	792903	728057	32.8	2622	59	8	milk	2011	Finland
GCA_019050055.1	PRJNA590109	SAMN13319591	WOCO00000000	Cow	98.83	0.22	2666423	38	39	345031	345031	70169	68367	822739	822739	32.6	2518	59	9	milk	2018	Finland
GCA_019050065.1	PRJNA590109	SAMN13319592	WOCN00000000	Cow	99.51	0.08	2702838	37	38	234335	234335	73049	71124	449828	449828	32.8	2521	60	8	milk	2011	Finland
GCA_019050095.1	PRJNA590109	SAMN13319594	WOCL00000000	Cow	98.83	0.22	2653199	28	28	345032	345032	94757	94757	834847	834847	32.6	2491	51	7	milk	2018	Finland
GCA_019050115.1	PRJNA590109	SAMN13319590	WOCP00000000	Cow	99.51	0.22	2710124	39	43	369407	279675	69490	63016	707376	443226	32.8	2512	60	9	milk	2016	Finland
GCA_019050145.1	PRJNA590109	SAMN13319588	WOCR00000000	Cow	98.83	0.22	2656985	34	35	251118	251118	78146	75911	837296	837296	32.6	2505	59	7	milk	2016	Finland
GCA_019050155.1	PRJNA590109	SAMN13319589	WOCQ00000000	Cow	99.41	0.22	2717344	15	17	974357	537442	181156	159832	1286578	1286578	32.7	2541	57	7	milk	2016	Finland
GCA_019050185.1	PRJNA590109	SAMN13319587	WOCS00000000	Cow	98.65	0.22	2652518	29	29	299711	299711	91466	91466	834767	834767	32.6	2485	59	8	milk	2015	Finland
GCA_019050205.1	PRJNA590109	SAMN13319586	WOCT00000000	Cow	99.51	0.08	2705237	31	32	290801	290801	87265	84535	449881	449881	32.8	2520	60	8	milk	2018	Finland
GCA_019050225.1	PRJNA590109	SAMN13319584	WOCV00000000	Cow	99.51	0.08	2703458	34	37	299151	231903	79513	73058	449760	449760	32.8	2496	60	6	milk	2017	Finland
GCA_019050245.1	PRJNA590109	SAMN13319585	WOCU00000000	Cow	98.95	0.08	2705272	32	33	229383	229383	84539	81974	424455	424455	32.8	2520	59	10	milk	2018	Finland
GCA_019050255.1	PRJNA590109	SAMN13319583	WOCW00000000	Cow	98.65	0.22	2660487	39	40	288688	288688	68217	66509	816079	816079	32.6	2510	59	7	milk	2017	Finland
GCA_019050285.1	PRJNA590109	SAMN13319582	WOCX00000000	Cow	99.51	0.22	2754248	35	38	414161	414161	78692	72472	707326	707326	32.8	2576	60	8	milk	2016	Finland
GCA_019050305.1	PRJNA590109	SAMN13319580	WOCZ00000000	Cow	99.32	0.08	2806664	35	39	763013	727671	80190	71955	814907	763013	32.7	2633	56	9	milk	2015	Finland
GCA_019050345.1	PRJNA590109	SAMN13319581	WOCY00000000	Cow	99.51	0.08	2707016	34	36	299165	299165	79618	75189	449858	449858	32.8	2514	60	8	milk	2015	Finland
GCA_019100485.1	PRJNA737187	SAMN19685546	JAHRIE000000000	Cow	99.26	1.12	2701093	87	87	51617	51617	31047	31047	293297	293297	32.8	2558	52	5	milk	2013-01-04	India
GCA_019149025.1	PRJNA738607	SAMN19735660	JAHSUJ000000000	Cow	99.51	0.09	2710702	132	132	41070	41070	20535	20535	107892	107892	32.7	2585	9	2	milk	2009-11-05	India
GCA_019149105.1	PRJNA738618	SAMN19735928	JAHSUQ000000000	Cow	88.68	0.78	2654333	40	40	198056	198056	66358	66358	298923	298923	32.7	2434	56	4	milk	2009-10-06	India
GCA_019149125.1	PRJNA738677	SAMN19737197	JAHSUR000000000	Cow	0.00	0.00	2717042	33	33	301135	301135	82334	82334	718600	718600	32.7	2534	41	4	milk	2009-12-15	India
GCA_019149145.1	PRJNA738609	SAMN19735769	JAHSUK000000000	Cow	82.25	0.37	2758596	65	65	106493	106493	42439	42439	256557	256557	32.7	2598	37	4	milk	2009-11-05	India
GCA_019149185.1	PRJNA738687	SAMN19737270	JAHSUV000000000	Cow	99.51	0.08	2688864	50	50	112510	112510	53777	53777	341207	341207	32.7	2506	40	4	milk	2010-10-20	India
GCA_019149225.1	PRJNA738683	SAMN19737264	JAHSUU000000000	Cow	61.94	2.36	2588690	51	53	108692	108692	50758	48839	263210	263210	32.8	2373	40	2	milk	2010-10-20	India
GCA_019279675.1	PRJNA636233	SAMN15083447	JABTVF000000000	Cow	53.50	2.28	2785076	6	14	2751463	434905	464179	198876	2751463	840983	32.6	2574	57	4	Raw milk	2017-12-12	India
GCA_019279695.1	PRJNA636233	SAMN15083438	JABTVD000000000	Cow	99.51	0.08	2796432	7	17	2520136	433098	399490	164437	2520136	834334	32.6	2599	57	3	Raw milk	2017-05-25	India
GCA_019279705.1	PRJNA636233	SAMN15083445	JABTVE000000000	Cow	99.51	0.08	2776137	4	14	2749589	433253	694034	198224	2749589	561578	32.6	2573	57	3	Raw milk	2017-05-26	India
GCA_019279725.1	PRJNA636233	SAMN15083820	JABTVG000000000	Cow	99.51	0.08	2784339	6	14	2754629	511155	464056	198824	2754629	728174	32.6	2577	57	3	Raw milk	2016-07-12	India
GCA_019279755.1	PRJNA636233	SAMN15084461	JABTVH000000000	Cow	99.51	0.08	2750208	1	6	2750208	1376894	2750208	458284	2750208	1376894	32.7	2561	54	4	Raw milk	2016-03-09	India
GCA_019349095.1	PRJNA607920	SAMN11960200	JAASLA000000000	Cow	99.14	0.11	2882591	178	178	66767	66767	16194	16194	341860	341860	32.9	2915	62	9	milk	2011-03-14	Belgium
GCA_019349155.1	PRJNA607920	SAMN11960199	JAASLB000000000	Cow	99.40	0.08	2821440	128	128	91501	91501	22042	22042	283256	283256	32.9	2753	60	9	milk	2007-06-25	Belgium
GCA_019784245.1	PRJNA636077	SAMN15063562	JABTXM000000000	Cow	99.51	0.08	2796432	7	17	2520136	433098	399490	164437	2520136	834334	32.6	2599	57	3	Udder	2010-10-30	India
GCA_020072335.1	PRJNA599293	SAMN15325382	JAEACX000000000	Cow	99.51	0.08	2717144	35	35	285392	285392	77632	77632	894394	894394	32.7	2490	56	4	milk	2019	Italy
GCA_020073845.1	PRJNA599293	SAMN15325376	JAEADD000000000	Cow	98.95	0.08	2705171	129	132	67369	67369	20970	20493	221064	221064	32.7	2537	41	6	milk	2017	Italy
GCA_020073865.1	PRJNA599293	SAMN15325375	JAEADE000000000	Cow	99.34	0.13	2757106	82	86	132220	128765	33623	32058	304720	304720	32.7	2545	59	4	milk	2017	Italy
GCA_020073905.1	PRJNA599293	SAMN15325373	JAEADG000000000	Cow	97.53	0.18	2792873	156	171	52394	41506	17903	16330	148809	148809	32.5	2654	27	6	milk	2017	Italy
GCA_020073925.1	PRJNA599293	SAMN15325372	JAEADH000000000	Cow	99.39	1.25	2887226	392	397	22505	22505	7365	7272	83548	83548	32.7	2894	60	4	milk	2017	Italy
GCA_020073945.1	PRJNA599293	SAMN15325374	JAEADF000000000	Cow	98.69	0.08	2667401	105	107	92586	91045	25403	24928	385662	385662	32.7	2481	32	6	milk	2017	Italy
GCA_020073965.1	PRJNA599293	SAMN15325369	JAEADK000000000	Cow	99.49	0.08	2791271	37	37	296698	296698	75439	75439	890390	890390	32.6	2584	56	4	milk	2016	Italy
GCA_020073985.1	PRJNA599293	SAMN15325370	JAEADJ000000000	Cow	99.51	0.11	2764982	39	39	255387	255387	70896	70896	765158	765158	32.7	2553	56	3	milk	2016	Italy
GCA_020073995.1	PRJNA599293	SAMN15325371	JAEADI000000000	Cow	99.51	0.08	2747973	54	54	148230	148230	50888	50888	488158	488158	32.6	2534	56	4	milk	2016	Italy
GCA_020074025.1	PRJNA599293	SAMN15325368	JAEADL000000000	Cow	99.51	0.08	2778012	45	45	218556	218556	61733	61733	732184	732184	32.6	2596	57	3	milk	2019	Italy
GCA_020074045.1	PRJNA599293	SAMN15325367	JAEADM000000000	Cow	99.51	0.08	2772442	52	52	230966	230966	53316	53316	547395	547395	32.7	2575	56	3	milk	2019	Italy
GCA_020074065.1	PRJNA599293	SAMN15325366	JAEADN000000000	Cow	99.51	0.08	2699539	31	31	283740	283740	87081	87081	894528	894528	32.6	2493	56	4	milk	2019	Italy
GCA_020074085.1	PRJNA599293	SAMN15325365	JAEADO000000000	Cow	97.30	0.08	2706169	147	150	57502	57502	18409	18040	212378	212378	32.7	2534	38	4	cow cheese	2017	Italy
GCA_020074105.1	PRJNA599293	SAMN15325364	JAEADP000000000	Cow	99.51	0.08	2739451	58	72	170393	81678	47231	38045	349066	319296	32.9	2535	58	8	milk	2014	Italy
GCA_020074125.1	PRJNA599293	SAMN15325363	JAEADQ000000000	Cow	98.20	0.08	2659977	36	36	352566	352566	73888	73888	534087	534087	32.7	2459	59	3	milk	2017	Italy
GCA_020074135.1	PRJNA599293	SAMN15325361	JAEADS000000000	Cow	99.51	0.08	2728869	73	90	128945	81280	37381	30315	403119	239369	32.9	2531	58	6	milk	2015	Italy
GCA_020074165.1	PRJNA599293	SAMN15325362	JAEADR000000000	Cow	98.95	0.10	2792587	87	104	107825	83551	32098	26849	360308	229312	32.7	2605	58	6	milk	2014	Italy
GCA_020074285.1	PRJNA599293	SAMN15325352	JAEAEB000000000	Cow	99.45	0.08	2880454	71	99	153830	74085	40569	29086	382887	296772	32.8	2741	60	10	milk	2019	Italy
GCA_020074345.1	PRJNA599293	SAMN15325351	JAEAEC000000000	Cow	99.51	0.08	2786580	53	72	382092	137024	52576	38694	618090	463050	32.8	2578	60	5	milk	2019	Italy
GCA_020074385.1	PRJNA599293	SAMN15325350	JAEAED000000000	Cow	95.13	0.80	2805966	81	100	115035	72297	34641	28053	348740	254891	32.7	2612	58	4	milk	2014	Italy
GCA_020074685.1	PRJNA599293	SAMN15325334	JAEAET000000000	Cow	70.64	1.71	2741926	31	31	338236	338236	88449	88449	419660	419660	32.9	2526	55	3	cow milk	2012	Italy
GCA_020074705.1	PRJNA599293	SAMN15325333	JAEAEU000000000	Cow	15.68	0.91	2660125	23	23	318518	318518	115657	115657	611476	611476	32.7	2427	57	3	cow milk	2012	Italy
GCA_020074775.1	PRJNA599293	SAMN15325332	JAEAEV000000000	Cow	67.11	1.84	2775568	86	95	110858	99620	32274	29214	288269	288269	32.6	2585	34	5	milk	2018	Italy
GCA_021384725.1	PRJNA609060	SAMN11964772	JAASAP000000000	Cow	51.69	2.32	2789085	70	70	149833	149833	39844	39844	279748	279748	32.8	2615	59	6	milk sample	2016	Belgium
GCA_021384745.1	PRJNA609060	SAMN11964774	JAASAT000000000	Cow	99.51	0.11	2804148	51	51	306642	306642	54983	54983	676748	676748	32.7	2625	60	7		2016-06-01	Belgium
GCA_021384765.1	PRJNA609060	SAMN11967865	JAASAR000000000	Cow	99.51	0.11	2832934	54	54	190473	190473	52461	52461	464392	464392	32.7	2660	60	5	milk sample	2016-06-01	Belgium
GCA_021384795.1	PRJNA609060	SAMN11964775	JAASAS000000000	Cow	99.51	0.11	2881474	63	63	315742	315742	45737	45737	410398	410398	32.7	2725	60	5	milk sample	2016-06-01	Belgium
GCA_021384825.1	PRJNA609060	SAMN11964773	JAASAU000000000	Cow	99.51	0.32	2945916	80	80	156740	156740	36823	36823	410398	410398	32.7	2812	60	5	milk sample	2016-06-01	Belgium
GCA_023383235.1	PRJNA789445	SAMN24114828	JAJUES000000000	Cow	98.83	0.22	2744728	27	27	196932	196932	101656	101656	744105	744105	32.7	2635	55	4	mastitis milk	2010	Switzerland
GCA_023383245.1	PRJNA789445	SAMN24114827	JAJUET000000000	Cow	98.83	0.22	2704323	28	28	388036	388036	96582	96582	822043	822043	32.7	2575	54	3	mastitis milk	2010	Switzerland
GCA_023914165.1	PRJNA850840	SAMN29203879	JAMXBA000000000	Cow	99.37	0.08	2676917	97	98	64289	64289	27597	27314	163630	163628	32.7	2516	57	4	milk sample	2018-09-15	India
GCA_024178305.1	PRJNA854047	SAMN29417126	JAMZMR000000000	Cow	99.51	0.08	2777647	15	15	622344	622344	185176	185176	923008	923008	32.6	2589	54	2	bovine milk	2016	Pakistan
GCA_024178405.1	PRJNA854047	SAMN29417125	JAMZMQ000000000	Cow	99.51	0.08	2737569	16	16	386823	386823	171098	171098	770653	770653	32.7	2545	56	2	bovine milk	2016	Pakistan
GCA_025559405.1	PRJNA819273	SAMN26923339	CP094768,CP094769	Cow	99.28	0.30	2796785	2	2	2757383	2757383	1398392	1398392	2757383	2757383	32.8	2630	60	16	milk	2009	Kenya
GCA_025559465.1	PRJNA819273	SAMN26923338	CP094770,CP094771	Cow	99.30	0.30	2804001	2	2	2800218	2800218	1402000	1402000	2800218	2800218	32.8	2625	59	19	milk	2009	Kenya
GCA_025559585.1	PRJNA819273	SAMN26923335	CP094775,CP094776,CP094777	Cow	99.40	0.30	2792079	3	3	2783822	2783822	930693	930693	2783822	2783822	32.8	2610	60	19	milk	2009	Kenya
GCA_025559645.1	PRJNA819273	SAMN26923332	CP094782	Cow	99.40	0.30	2777142	1	1	2777142	2777142	2777142	2777142	2777142	2777142	32.8	2604	60	16	milk	2002	Kenya
GCA_900098065.1	#N/A	#N/A	#N/A	Cow	99.51	0.08	2746327	72	72	65181	65181	38143	38143	211486	211486	32.6	2592	#N/A	#N/A	#N/A	#N/A	#N/A
GCA_900098415.1	#N/A	#N/A	#N/A	Cow	98.83	0.22	2729205	30	30	151382	151382	90973	90973	526188	526188	32.7	2612	#N/A	#N/A	#N/A	#N/A	#N/A
GCA_900098425.1	#N/A	#N/A	#N/A	Cow	98.83	0.22	2756145	51	51	151087	151087	54042	54042	453213	453213	32.7	2664	#N/A	#N/A	#N/A	#N/A	#N/A
GCA_900098505.1	#N/A	#N/A	#N/A	Cow	98.55	0.22	2727819	41	41	122776	122776	66532	66532	519978	519978	32.7	2622	#N/A	#N/A	#N/A	#N/A	#N/A
GCA_900098555.1	#N/A	#N/A	#N/A	Cow	98.95	0.22	2748139	70	70	100758	100758	39259	39259	250616	250616	32.8	2599	#N/A	#N/A	#N/A	#N/A	#N/A
GCA_900457865.1	PRJEB6403	SAMEA3504575	UHAZ00000000	Cow	99.49	0.08	2771350	2	2	2768606	2768606	1385675	1385675	2768606	2768606	32.8	2532	61	19	not available: to be reported later	1954
GCA_900458085.1	PRJEB6403	SAMEA3518010	UHBR00000000	Cow	99.45	0.13	2864503	3	3	2803632	2803632	954834	954834	2803632	2803632	32.8	2709	61	19	not available: to be reported later	1954
GCA_900458115.1	PRJEB6403	SAMEA3529266	UHCG00000000	Cow	98.83	0.22	2701690	2	2	2693200	2693200	1350845	1350845	2693200	2693200	32.7	2519	60	16	not available: to be reported later	1954	United Kingdom
GCA_900458235.1	PRJEB6403	SAMEA3504591	UHBB00000000	Cow	99.51	0.18	2923343	2	2	2902232	2902232	1461671	1461671	2902232	2902232	32.9	2749	61	19	not available: to be reported later	1947	United Kingdom
GCA_900458415.1	PRJEB6403	SAMEA3643310	UHCV00000000	Cow	99.49	0.13	2802960	2	2	2799580	2799580	1401480	1401480	2799580	2799580	32.8	2584	61	16	not available: to be reported later	1954
GCA_900474535.1	PRJEB6403	SAMEA3500267	LS483300	Cow	98.80	0.22	2702202	1	1	2702202	2702202	2702202	2702202	2702202	2702202	32.8	2517	60	19	Milk	1948
GCA_918417985.1	PRJEB48129	SAMEA10015627	CAKKJW000000000	Cow	99.51	0.19	2827640	182	182	94357	94357	15536	15536	203994	203994	32.9	2686	64	9		2015
GCA_918418275.1	PRJEB48129	SAMEA10015629	CAKKJX000000000	Cow	99.51	0.22	2809701	113	113	186239	186239	24864	24864	427670	427670	32.8	2656	59	11		2012
GCA_918429155.1	PRJEB48129	SAMEA10015628	CAKKKO000000000	Cow	99.51	0.78	2799710	178	178	124221	124221	15728	15728	439025	439025	32.6	2678	31	5		2014
GCF_000637215.1	#N/A	#N/A	#N/A	Dog	0.00	0.00	2770434	40	45	178917	178917	69260	61551	289946	276105	32.9	2578	#N/A	#N/A	#N/A	#N/A	#N/A
GCF_000637655.1	#N/A	#N/A	#N/A	Dog	0.00	0.00	2737321	33	36	137848	137848	82949	76023	572057	572057	32.9	2518	#N/A	#N/A	#N/A	#N/A	#N/A
GCF_000638735.1	#N/A	#N/A	#N/A	Dog	0.00	0.00	2765817	45	46	272019	272019	61462	60124	564989	564989	32.9	2591	#N/A	#N/A	#N/A	#N/A	#N/A
GCF_000638875.1	#N/A	#N/A	#N/A	Dog	0.00	0.00	2709272	25	28	327440	327440	108370	96734	575692	433915	32.8	2494	#N/A	#N/A	#N/A	#N/A	#N/A
GCF_001191855.1	PRJEB2655	SAMEA1463466	CSMI00000000	Dog	99.51	0.22	2816780	49	49	170565	170565	57485	57485	343560	343560	32.7	2638	51	3	suture	2003-11-03	United Kingdom
GCF_001192075.1	PRJEB2655	SAMEA1463397	CSLR00000000	Dog	99.51	0.30	2826671	52	53	150854	150854	54359	53331	622842	622840	32.7	2651	74	5		2007-02-08	United Kingdom
GCF_001192175.1	PRJEB2655	SAMEA1463413	CSMM00000000	Dog	99.51	0.22	2776080	36	36	174144	174144	77113	77113	564164	564164	32.7	2576	60	7	heart valve	2005-03-24	United Kingdom
GCF_001193355.1	PRJEB2655	SAMEA1463318	CSOM00000000	Dog	0.00	0.00	2758555	31	31	311125	311125	88985	88985	706637	706637	32.7	2546	60	5	nasal	2006-04-18	United Kingdom
GCF_001194725.1	PRJEB2655	SAMEA1463485	CSPF00000000	Dog	85.47	0.30	2827184	41	41	173961	173961	68955	68955	322445	322445	32.7	2643	61	6	wound	2004-10-04	United Kingdom
GCF_001195105.1	PRJEB2655	SAMEA1463435	CSLQ00000000	Dog	0.00	0.00	2763909	45	46	163552	163552	61420	60084	564151	564151	32.7	2564	45	4		2007-02-15	United Kingdom
GCF_001195205.1	PRJEB2655	SAMEA1463416	CSPJ00000000	Dog	0.00	0.00	2800734	32	33	390247	255498	87522	84870	660836	414214	32.7	2620	54	3	granuloma	2006-05-15	United Kingdom
GCF_001196555.1	PRJEB2655	SAMEA1708703	CSSX00000000	Dog	0.00	0.00	2753701	50	50	87739	87739	55074	55074	314908	314908	32.7	2566	42	3		2007-02-01	United Kingdom
GCF_001196655.1	PRJEB2655	SAMEA1463309	CSPO00000000	Dog	0.00	0.00	2798418	35	35	176891	176891	79954	79954	361064	361064	32.7	2607	58	5	nasal	2006-07-24	United Kingdom
GCF_001196795.1	PRJEB2655	SAMEA1463440	CSQR00000000	Dog	0.00	0.00	2800993	51	51	143517	143517	54921	54921	285505	285505	32.7	2602	75	12	nasal	2006-06-02	United Kingdom
GCF_001197715.1	PRJEB2655	SAMEA1463428	CSSP00000000	Dog	99.51	0.22	2800628	39	39	211660	211660	71810	71810	579091	579091	32.7	2610	61	5	urine	2004	United Kingdom
GCF_001207435.1	PRJEB2655	SAMEA1463468	CSRN00000000	Dog	0.00	0.00	2818726	51	51	135327	135327	55269	55269	344267	344267	32.7	2641	40	5		2004-11-02	United Kingdom
GCF_001208245.1	PRJEB2655	SAMEA1708901	CSOG00000000	Dog	92.45	0.30	2788322	60	60	86955	86955	46472	46472	291572	291571	32.7	2613	37	3	wound	2005-06-21	United Kingdom
GCF_001208665.1	PRJEB2655	SAMEA1463390	CSPH00000000	Dog	99.51	0.22	2807472	52	52	167715	167715	53989	53989	341439	341439	32.7	2632	61	8	wound	2005-12-28	United Kingdom
GCF_001209365.1	PRJEB2655	SAMEA1463326	CSSQ00000000	Dog	99.51	0.22	2777305	36	36	175705	175705	77147	77147	406809	406809	32.7	2594	59	8	wound	2006-05-25	United Kingdom
GCF_001210805.1	PRJEB2655	SAMEA1463458	CSNT00000000	Dog	0.00	0.00	2787947	40	40	150860	150860	69698	69698	572886	572886	32.7	2586	60	6		2003-12-03	United Kingdom
GCF_001210925.1	PRJEB2655	SAMEA1708818	CSLT00000000	Dog	99.51	0.22	2771159	52	52	108242	108242	53291	53291	281810	281810	32.7	2593	56	3		2006-07	United Kingdom
GCF_001211025.1	PRJEB2655	SAMEA1463427	CSQW00000000	Dog	92.45	0.30	2837327	59	60	174123	174123	48090	47288	406356	406356	32.7	2687	61	7	wound	2006-06-12	United Kingdom
GCF_001212545.1	PRJEB2655	SAMEA1463304	CSSF00000000	Dog	0.00	0.00	2786744	53	53	109212	109212	52580	52580	594678	594677	32.7	2588	62	6	pin tract	2004-10-26	United Kingdom
GCF_001349375.1	PRJEB2655	SAMEA1463305	CVKB00000000	Dog	99.51	0.22	2832318	45	45	170553	170553	62940	62940	344270	344270	32.7	2654	60	6	blood	2004-04-20	United Kingdom
GCF_001349395.1	PRJEB2655	SAMEA1463335	CGHI00000000	Dog	99.32	0.22	2798977	39	39	158081	158081	71768	71768	406594	406594	32.7	2618	60	8	skin	2005-11-21	United Kingdom
GCF_001349415.1	PRJEB2655	SAMEA1463379	CGFO00000000	Dog	0.00	0.00	2830456	52	52	146517	146517	54431	54431	346133	346133	32.7	2657	61	4	jugular catheter	2004-09-01	United Kingdom
GCF_001349435.1	PRJEB2655	SAMEA1463406	CFZU00000000	Dog	99.51	0.22	2788595	51	51	170564	170564	54678	54678	564042	564042	32.7	2591	58	4		2004	United Kingdom
GCF_001349495.1	PRJEB2655	SAMEA1463420	CGGA00000000	Dog	99.51	0.22	2750553	39	39	174166	174166	70527	70526	525789	525789	32.7	2550	62	7	wound	2005-04-12	United Kingdom
GCF_001349515.1	PRJEB2655	SAMEA1463424	CFWP00000000	Dog	99.51	0.22	2802267	34	34	170556	170556	82419	82419	340103	340103	32.7	2620	60	7	wound	2006-04-25	United Kingdom
GCF_001349535.1	PRJEB2655	SAMEA1463433	CFWX00000000	Dog	99.51	0.22	2798111	39	39	134214	134214	71746	71746	295651	295651	32.7	2611	60	5	wound	2006-06-16	United Kingdom
GCF_001349555.1	PRJEB2655	SAMEA1463437	CFZM00000000	Dog	0.00	0.00	2837836	46	46	211686	211686	61692	61692	406593	406593	32.7	2658	60	5	wound	2004-12-06	United Kingdom
GCF_001349575.1	PRJEB2655	SAMEA1463445	CFZJ00000000	Dog	0.00	0.00	2799976	40	40	125471	125471	69999	69999	295653	295653	32.7	2617	61	5	CSF	2006-03-30	United Kingdom
GCF_001349595.1	PRJEB2655	SAMEA1463448	CIBD00000000	Dog	0.00	0.00	2790851	41	41	170564	170564	68069	68069	564785	564785	32.7	2583	60	7		2004-01-24	United Kingdom
GCF_001349615.1	PRJEB2655	SAMEA1463451	CHFM00000000	Dog	0.00	0.00	2835501	58	58	170547	170547	48887	48887	406652	406652	32.7	2670	61	7	wound	2004-02-26	United Kingdom
GCF_001349655.1	PRJEB2655	SAMEA1463455	CFZN00000000	Dog	0.00	0.00	2782849	52	52	119337	119337	53516	53516	404448	404448	32.7	2601	58	4	fluid left elbow	2003-07-23	United Kingdom
GCF_001349675.1	PRJEB2655	SAMEA1463456	CFNQ00000000	Dog	81.71	0.34	2829369	44	44	147435	147433	64303	64303	327522	327522	32.7	2650	57	5	CSF	2004-08-16	United Kingdom
GCF_001349695.1	PRJEB2655	SAMEA1463459	CFXF00000000	Dog	99.51	0.22	2802913	33	33	172663	172663	84936	84936	406708	406708	32.7	2608	60	7	skin infection	2006-01-10	United Kingdom
GCF_001349715.1	PRJEB2655	SAMEA1463465	CHLD00000000	Dog	0.00	0.00	2744133	43	43	148577	148577	63817	63817	376952	376952	32.7	2544	44	4	wound	2005-02-15	United Kingdom
GCF_001349735.1	PRJEB2655	SAMEA1463483	CVKE00000000	Dog	89.32	0.30	2826833	52	52	146517	146517	54362	54362	388288	388288	32.7	2648	62	6	skin	2005-06-15	United Kingdom
GCF_001349755.1	PRJEB2655	SAMEA1463484	CFWY00000000	Dog	0.00	0.00	2832904	43	43	174003	174003	65881	65881	340554	340554	32.7	2657	61	7	urine	2004-03-03	United Kingdom
GCF_001349815.1	PRJEB2655	SAMEA1708667	CGHQ00000000	Dog	0.00	0.00	2787004	44	44	127897	127897	63341	63341	308253	308253	32.7	2610	46	4	urine	2005-01-06	United Kingdom
GCF_001349855.1	PRJEB2655	SAMEA1708835	CGFG00000000	Dog	80.60	0.76	2816127	60	60	77128	77128	46935	46935	300733	300733	32.7	2649	62	5		2005-07-01	United Kingdom
GCF_001349915.1	PRJEB2655	SAMEA1708917	CGHN00000000	Dog	0.00	0.00	2799420	59	59	83742	83742	47447	47447	281586	281586	32.7	2639	56	4	urine collection bag	2006-05-25	United Kingdom
GCF_001350015.1	PRJEB2655	SAMEA1904138	CIBA00000000	Dog	0.00	0.00	2783329	32	32	174166	174166	86979	86979	586666	586666	32.7	2568	60	7	drain	2003-12-03	United Kingdom
GCF_002097265.1	#N/A	#N/A	#N/A	Dog	0.00	0.00	2733550	223	223	37955	37955	12258	12258	124294	124294	32.7	2592	#N/A	#N/A	#N/A	#N/A	#N/A
GCF_002097305.1	#N/A	#N/A	#N/A	Dog	92.81	0.30	2704944	153	157	28238	27696	17679	17228	107426	107426	32.7	2529	#N/A	#N/A	#N/A	#N/A	#N/A
GCF_002097385.1	#N/A	#N/A	#N/A	Dog	95.46	0.36	2651292	309	314	14928	14928	8580	8442	86935	86935	32.9	2556	#N/A	#N/A	#N/A	#N/A	#N/A
GCF_002097525.1	#N/A	#N/A	#N/A	Dog	85.27	0.08	2658526	360	361	12860	12860	7384	7364	66571	66571	32.9	2576	#N/A	#N/A	#N/A	#N/A	#N/A
GCF_002097615.1	#N/A	#N/A	#N/A	Dog	80.04	0.86	2739784	149	150	36566	36566	18387	18264	124463	124463	32.7	2611	#N/A	#N/A	#N/A	#N/A	#N/A
GCF_002097655.1	#N/A	#N/A	#N/A	Dog	0.00	0.00	2727529	167	175	30046	30046	16332	15582	110965	110963	32.8	2573	#N/A	#N/A	#N/A	#N/A	#N/A
GCF_002104815.1	#N/A	#N/A	#N/A	Dog	83.30	0.43	2779668	216	216	51253	51253	12868	12868	135928	135928	32.8	2668	#N/A	#N/A	#N/A	#N/A	#N/A
GCF_003029665.1	#N/A	#N/A	#N/A	Dog	0.00	0.00	2982183	1	4	2982183	1026003	2982183	745465	2982183	1072854	33.0	2802	#N/A	#N/A	#N/A	#N/A	#N/A
GCF_015209525.1	#N/A	#N/A	#N/A	Dog	0.00	0.00	2803184	19	47	2645838	214221	147536	59582	2645838	376168	32.8	2616	#N/A	#N/A	#N/A	#N/A	#N/A
GCF_015209565.1	#N/A	#N/A	#N/A	Dog	0.00	0.00	2804428	16	50	2714673	174229	175276	56020	2714673	299747	32.8	2623	#N/A	#N/A	#N/A	#N/A	#N/A
GCF_016092305.1	#N/A	#N/A	#N/A	Dog	99.41	0.11	2731466	52	57	230198	154077	52528	47906	562057	315904	32.7	2527	#N/A	#N/A	#N/A	#N/A	#N/A
GCF_016092375.1	#N/A	#N/A	#N/A	Dog	99.51	0.13	2748546	34	36	235895	235895	80839	76334	988377	988377	32.8	2573	#N/A	#N/A	#N/A	#N/A	#N/A
GCA_000638775.1	PRJNA226409	SAMN02391283	JIZC00000000	Horse	0.00	0.00	2796211	35	36	138500	138500	79891	77669	365517	365517	32.9	2601	54	15	Bodily fluid	2005	Spain
GCA_000638855.1	PRJNA226410	SAMN02391284	JIYY00000000	Horse	0.00	0.00	2782117	36	40	197382	173263	77281	69529	483376	483376	32.9	2566	56	18	Bodily fluid	2011	Spain
GCA_000684495.1	PRJNA226491	SAMN02391363	JIXZ00000000	Horse	0.00	0.00	2779070	53	53	103620	103620	52435	52435	287088	287088	32.9	2575	51	13	Bodily fluid	2010	Netherlands
GCA_002097325.1	PRJNA378450	SAMN06546674	NAIY00000000	Horse	97.28	0.00	2740304	267	271	20783	20783	10263	10110	80832	80832	32.8	2637	47	3	Clinical sample	2013	Australia
GCA_002097345.1	PRJNA378450	SAMN06546673	NAIZ00000000	Horse	93.22	1.21	2571408	548	551	7404	7404	4692	4666	39731	39731	33.0	2598	41	3	Clinical sample	2013	Australia
GCA_002097425.1	PRJNA378450	SAMN06546670	NAJC00000000	Horse	95.57	0.95	2618523	495	496	8575	8575	5289	5279	39745	39745	32.9	2636	19	3	Clinical sample	2013	Australia
GCA_002097625.1	PRJNA378450	SAMN06546672	NAJA00000000	Horse	89.53	0.22	2571120	511	512	7747	7747	5031	5021	41382	41382	33.0	2585	8	1	Clinical sample	2013	Australia
GCA_002097645.1	PRJNA378450	SAMN06546668	NAJE00000000	Horse	99.49	0.33	2735749	170	177	30597	30597	16092	15454	123852	123852	32.8	2573	42	2	Clinical sample	2013	Australia
GCA_003001175.1	PRJNA435710	SAMN08584161	PUTY00000000	Horse	0.00	0.00	2797201	36	36	249644	249644	77700	77700	643344	643344	32.8	2593	58	8		2014	Germany
GCA_003001185.1	PRJNA435710	SAMN08584184	PUUB00000000	Horse	0.00	0.00	2841587	36	36	149998	149998	78932	78932	493637	493637	32.9	2657	57	6		2014	Germany
GCA_003001215.1	PRJNA435710	SAMN08584162	PUTZ00000000	Horse	0.00	0.00	2842635	36	36	326322	326322	78962	78962	643375	643375	32.9	2661	57	7		2014	Germany
GCA_003001225.1	PRJNA435710	SAMN08584198	PUUC00000000	Horse	0.00	0.00	2797663	38	38	249644	249644	73622	73622	643344	643344	32.8	2596	59	7		2014	Germany
GCA_003001255.1	PRJNA435710	SAMN08584209	PUUD00000000	Horse	0.00	0.00	2797064	37	37	249644	249644	75596	75596	643344	643344	32.8	2594	57	7		2014	Germany
GCA_003001275.1	PRJNA435710	SAMN08584169	PUUA00000000	Horse	0.00	0.00	2797999	38	38	249713	249713	73631	73631	643344	643344	32.8	2594	57	8		2014	Germany
GCA_003001295.1	PRJNA435710	SAMN08584211	PUUE00000000	Horse	0.00	0.00	2856018	60	61	148498	148498	47600	46810	493619	493619	32.9	2689	57	8		2014	Germany
GCA_003001315.1	PRJNA435710	SAMN08612623	PUXH00000000	Horse	0.00	0.00	2852794	51	52	148498	148498	55937	54850	493619	493619	32.9	2687	57	6		2014	Germany
GCA_003001335.1	PRJNA435710	SAMN08612624	PUXI00000000	Horse	0.00	0.00	2855011	50	51	253843	253843	57100	55975	417340	417340	32.9	2692	57	9		2014	Germany
GCA_003001345.1	PRJNA435710	SAMN08612626	PUXK00000000	Horse	99.51	0.08	2865535	42	42	268003	268003	68227	68227	600683	600683	32.9	2713	59	7		2015	Germany
GCA_003001375.1	PRJNA435710	SAMN08612628	PUXL00000000	Horse	0.00	0.00	2849169	41	43	196999	196999	69491	66248	299097	299097	32.8	2679	57	7		2015	Germany
GCA_003001395.1	PRJNA435710	SAMN08612645	PUXN00000000	Horse	93.70	0.63	2818166	40	40	251448	251448	70454	70454	627295	627295	32.9	2644	57	7		2015	Germany
GCA_003001415.1	PRJNA435710	SAMN08612658	PUXP00000000	Horse	99.51	0.08	2849614	45	47	196999	196999	63324	60620	299097	299097	32.8	2685	57	7		2015	Germany
GCA_003001435.1	PRJNA435710	SAMN08612647	PUXO00000000	Horse	99.51	0.08	2849775	44	46	196999	196999	64767	61941	299097	299097	32.8	2684	57	6		2015	Germany
GCA_003001455.1	PRJNA435710	SAMN08612661	PUXQ00000000	Horse	0.00	0.00	2850120	43	45	196999	196999	66281	63325	299097	299097	32.8	2682	57	8		2015	Germany
GCA_003001475.1	PRJNA435710	SAMN08612625	PUXJ00000000	Horse	0.00	0.00	2843900	38	38	326322	326322	74839	74839	643375	643375	32.9	2661	57	8		2014	Germany
GCA_003001485.1	PRJNA435710	SAMN08612631	PUXM00000000	Horse	0.00	0.00	2794575	41	41	253302	253302	68160	68160	439699	439699	32.9	2593	58	8		2015	Germany
GCA_003057555.1	PRJNA435710	SAMN08731663	PYBG00000000	Horse	93.93	0.63	2814183	58	63	103745	95080	48520	44664	317874	297600	32.9	2654	56	5		2015	Germany
GCA_003327885.1	PRJNA449454	SAMN08905140	QBFM00000000	Horse	0.00	0.00	2816634	47	47	171625	171625	59928	59928	371546	371546	32.8	2623	57	7	nose swab	2014	Germany
GCA_003328335.1	PRJNA473644	SAMN09280262	QITL00000000	Horse	99.51	0.08	2837688	36	36	326321	326321	78824	78824	573061	573061	32.9	2652	57	8	ocular surface swab	2016	Germany
GCA_003328355.1	PRJNA473644	SAMN09280258	QITK00000000	Horse	0.00	0.00	2816939	39	39	251449	251449	72229	72229	627295	627295	32.9	2646	57	7	ocular surface swab	2016	Germany
GCA_003328375.1	PRJNA473644	SAMN09280263	QITM00000000	Horse	99.51	0.08	2837815	36	36	326321	326321	78828	78828	573061	573061	32.9	2653	57	8	ocular surface swab	2016	Germany
GCA_003328385.1	PRJNA473644	SAMN09280264	QITN00000000	Horse	99.51	0.08	2792319	37	37	253302	253302	75468	75468	439699	439699	32.8	2592	57	6	ocular surface swab	2016	Germany
GCA_003328395.1	PRJNA473644	SAMN09280265	QITO00000000	Horse	99.40	0.08	2837840	38	38	326322	326322	74680	74680	573223	573223	32.9	2656	57	8	ocular surface swab	2016	Germany
GCA_003328405.1	PRJNA473644	SAMN09280266	QITP00000000	Horse	99.51	0.08	2793761	38	38	253302	253302	73520	73520	439699	439699	32.9	2591	57	8	ocular surface swab	2016	Germany
GCA_007185035.1	PRJDB8385	SAMD00172962	AP019751,AP019752	Horse	99.51	0.41	2957206	2	2	2905582	2905582	1478603	1478603	2905582	2905582	32.8	2751	61	19	horse	2018-01-20	Japan
GCA_008079925.1	PRJNA558684	SAMN12496396	VROJ00000000	Horse	98.81	0.08	2870030	105	105	87148	87148	27333	27333	198675	198675	32.7	2743	61	6		2009	Australia
GCA_008079965.1	PRJNA558684	SAMN12496395	VROK00000000	Horse	98.81	0.08	2860551	134	134	62211	62211	21347	21347	158179	158179	32.7	2746	56	7		2009	Australia
GCA_008079975.1	PRJNA558684	SAMN12496394	VROL00000000	Horse	98.81	0.08	2859175	148	148	47544	47544	19318	19318	148431	148431	32.7	2756	56	6		2009	Australia
GCA_008080005.1	PRJNA558684	SAMN12496393	VROM00000000	Horse	98.81	0.08	2873555	105	105	101863	101863	27367	27367	262294	262294	32.7	2750	56	8		2008	Australia
GCA_008080015.1	PRJNA558684	SAMN12496392	VRON00000000	Horse	98.81	0.08	2873960	138	138	83121	83121	20825	20825	197116	197116	32.7	2764	56	7		2009	Australia
GCA_008080045.1	PRJNA558684	SAMN12496391	VROO00000000	Horse	98.81	0.08	2871605	111	111	68000	68000	25870	25870	197071	197071	32.7	2744	56	7		2009	Australia
GCA_008080055.1	PRJNA558684	SAMN12496390	VROP00000000	Horse	98.73	0.08	2858730	169	169	43706	43706	16915	16915	143805	143805	32.7	2767	56	6		2009	Australia
GCA_008080075.1	PRJNA558684	SAMN12496389	VROQ00000000	Horse	96.15	0.52	2596831	633	633	7349	7349	4102	4102	43709	43709	33.3	2722	55	7		2009	Australia
GCA_008080105.1	PRJNA558684	SAMN12496388	VROR00000000	Horse	98.81	0.08	2870998	105	105	87464	87464	27342	27342	262236	262236	32.7	2740	56	6		2008	Australia
GCA_008080115.1	PRJNA558684	SAMN12496387	VROS00000000	Horse	98.81	0.08	2857725	181	181	49494	49494	15788	15788	147408	147408	32.7	2777	56	8		2009	Australia
GCA_008080135.1	PRJNA558684	SAMN12496386	VROT00000000	Horse	98.81	0.08	2901472	125	125	85039	85039	23211	23211	254663	254663	32.6	2784	56	5		2009	Australia
GCA_008080175.1	PRJNA558684	SAMN12496385	VROU00000000	Horse	98.81	0.08	2865129	139	139	53024	53024	20612	20612	147618	147618	32.7	2764	56	8		2009	Australia
GCA_008080185.1	PRJNA558684	SAMN12496384	VROV00000000	Horse	98.62	0.08	2865927	132	132	55928	55928	21711	21711	192332	192332	32.7	2748	56	6		2008	Australia
GCA_008080215.1	PRJNA558684	SAMN12496382	VROX00000000	Horse	90.94	1.77	2394797	914	914	4088	4088	2620	2620	28309	28309	33.7	2659	55	6		2009	Australia
GCA_008080225.1	PRJNA558684	SAMN12496383	VROW00000000	Horse	74.78	0.91	2869436	125	125	69513	69513	22955	22955	297548	297548	32.7	2756	56	7		2009	Australia
GCA_008080235.1	PRJNA558684	SAMN12496381	VROY00000000	Horse	0.00	0.00	2717550	461	461	11619	11619	5894	5894	46754	46754	33.0	2749	56	7		2008	Australia
GCA_008080255.1	PRJNA558684	SAMN12496379	VRPA00000000	Horse	77.97	0.93	2843707	182	182	42723	42723	15624	15624	93123	93123	32.7	2744	56	6		2008	Australia
GCA_008080265.1	PRJNA558684	SAMN12496380	VROZ00000000	Horse	0.00	0.00	2870253	109	109	87463	87463	26332	26332	262336	262336	32.7	2742	56	8		2008	Australia
GCA_008080305.1	PRJNA558684	SAMN12496378	VRPB00000000	Horse	0.00	0.00	2875554	104	104	86375	86375	27649	27649	433257	433257	32.7	2748	56	7		2008	Australia
GCA_008080325.1	PRJNA558684	SAMN12496377	VRPC00000000	Horse	0.00	0.00	2866589	139	139	63346	63346	20622	20622	147618	147618	32.7	2758	57	7		2008	Australia
GCA_008080335.1	PRJNA558684	SAMN12496375	VRPE00000000	Horse	79.77	2.02	2482827	774	774	5458	5458	3207	3207	31616	31616	33.5	2670	53	6		2009	Australia
GCA_008080355.1	PRJNA558684	SAMN12496376	VRPD00000000	Horse	0.00	0.00	2837661	230	230	32542	32542	12337	12337	84504	84504	32.8	2775	56	7		2008	Australia
GCA_008080375.1	PRJNA558684	SAMN12496374	VRPF00000000	Horse	98.22	0.27	2871407	118	118	82975	82975	24333	24333	197297	197297	32.7	2753	56	8		2008	Australia
GCA_008123345.1	PRJNA561466	SAMN12618719	VSYT00000000	Horse	95.35	0.73	2832264	125	125	49236	49236	22658	22658	194641	194641	32.7	2670	58	2		2017-02-02
GCA_008123355.1	PRJNA561466	SAMN12618723	VSYP00000000	Horse	0.00	0.00	2838369	89	89	79184	79184	31891	31891	203427	203427	32.6	2675	57	2		2017-02-15
GCA_008123575.1	PRJNA561466	SAMN12618715	VSYX00000000	Horse	0.00	0.00	2831919	76	76	77100	77100	37262	37262	280381	280381	32.6	2663	57	2		2016-12-07
GCA_008123595.1	PRJNA561466	SAMN12618710	VSZC00000000	Horse	0.00	0.00	2834377	103	103	51572	51572	27518	27518	212098	212098	32.6	2662	57	2		2015-08-24
GCA_008123625.1	PRJNA561466	SAMN12618712	VSZA00000000	Horse	79.17	1.12	2832886	102	102	101064	101064	27773	27773	192008	192008	32.6	2659	57	2		2015-10-05
GCA_008123635.1	PRJNA561466	SAMN12618717	VSYV00000000	Horse	0.00	0.00	2826315	119	119	58798	58798	23750	23750	154898	154898	32.7	2669	57	2		2017-01-17
GCA_008123655.1	PRJNA561466	SAMN12618713	VSYZ00000000	Horse	73.86	1.08	2834074	103	103	49984	49984	27515	27515	194464	194464	32.6	2662	55	1		2016-04-25
GCA_008123665.1	PRJNA561466	SAMN12618711	VSZB00000000	Horse	31.67	2.09	2836155	89	89	80498	80498	31866	31866	167933	167933	32.6	2657	57	2		2015-09-11
GCA_008123695.1	PRJNA561466	SAMN12618708	VSZE00000000	Horse	0.00	0.00	2835256	54	54	141790	141790	52504	52504	428766	428766	32.6	2644	57	1		2016-06-22
GCA_008123715.1	PRJNA561466	SAMN12618707	VSZF00000000	Horse	0.00	0.00	2866870	129	129	73723	73723	22223	22223	327375	327375	32.8	2746	57	3		2016-07-12
GCA_008123735.1	PRJNA561466	SAMN12618709	VSZD00000000	Horse	0.00	0.00	2831380	92	92	64316	64316	30775	30775	209431	209431	32.6	2653	57	4		2015-07-13
GCA_008123765.1	PRJNA561466	SAMN12618716	VSYW00000000	Horse	0.00	0.00	2831522	66	66	111743	111743	42901	42901	265849	265849	32.7	2654	57	1		2016-12-28
GCA_008123775.1	PRJNA561466	SAMN12618714	VSYY00000000	Horse	0.00	0.00	2827287	93	93	65509	65509	30400	30400	140917	140917	32.7	2661	57	1		2016-08-11
GCA_008123805.1	PRJNA561466	SAMN12618718	VSYU00000000	Horse	99.51	0.38	2844326	110	110	70275	70275	25857	25857	203645	203645	32.7	2686	59	2		2017-01-27
GCA_008123815.1	PRJNA561466	SAMN12618720	VSYS00000000	Horse	99.51	0.22	2828043	119	119	51856	51856	23765	23765	149156	149156	32.7	2663	57	2		2017-06-16
GCA_008123845.1	PRJNA561466	SAMN12618721	VSYR00000000	Horse	99.51	0.25	2838053	69	69	121077	121077	41131	41131	290631	290631	32.6	2666	56	3		2017-06-19
GCA_008123865.1	PRJNA561466	SAMN12618722	VSYQ00000000	Horse	99.51	0.27	2831484	129	129	40948	40948	21949	21949	142206	142206	32.7	2670	57	2		2017-06-22
GCA_008123885.1	PRJNA561466	SAMN12618705	VSZH00000000	Horse	0.00	0.00	2856063	238	238	25829	25829	12000	12000	83290	83290	32.8	2778	57	3		2016-04-09
GCA_008123905.1	PRJNA561466	SAMN12618706	VSZG00000000	Horse	0.00	0.00	2870228	115	115	99667	99667	24958	24958	376889	376889	32.8	2753	57	3		2016-04-11
GCA_010363625.1	PRJNA604020	SAMN13948094	JAAFLB000000000	Horse	0.00	0.00	2853262	147	147	49482	49482	19409	19409	153191	153191	32.8	2700	60	6	respiratory	2016	USA
GCA_010363635.1	PRJNA604020	SAMN13948089	JAAFLG000000000	Horse	0.00	0.00	2855351	94	94	77264	77264	30376	30376	213283	213283	32.6	2678	60	7	skin	2015	USA
GCA_010363645.1	PRJNA604020	SAMN13948100	JAAFKV000000000	Horse	83.01	0.79	2744471	98	98	58766	58766	28004	28004	127388	127387	32.9	2575	59	9	skin	2016	USA
GCA_010363655.1	PRJNA604020	SAMN13948092	JAAFLD000000000	Horse	0.00	0.00	2849042	190	190	32358	32358	14994	14994	87442	87442	32.8	2734	57	7	blood	2016	USA
GCA_010363705.1	PRJNA604020	SAMN13948105	JAAFKQ000000000	Horse	0.00	0.00	2760572	108	108	55004	55004	25560	25560	127585	127585	32.8	2637	58	8	skin	2016	USA
GCA_010363725.1	PRJNA604020	SAMN13948050	JAAFMT000000000	Horse	0.00	0.00	2868901	93	93	113827	113827	30848	30848	298625	298625	32.6	2693	60	9	skin	2010	USA
GCA_010363735.1	PRJNA604020	SAMN13948093	JAAFLC000000000	Horse	0.00	0.00	2797926	153	153	37574	37574	18287	18287	107115	107115	32.8	2629	57	5	blood	2016	USA
GCA_010363755.1	PRJNA604020	SAMN13948087	JAAFLI000000000	Horse	0.00	0.00	2810428	154	154	44308	44308	18249	18249	148562	148562	32.7	2669	59	8	respiratory	2015	USA
GCA_010363805.1	PRJNA604020	SAMN13948048	JAAFMV000000000	Horse	99.51	0.08	2681767	70	70	69455	69455	38310	38310	193978	193978	32.9	2489	60	6	eye	2010	USA
GCA_010363815.1	PRJNA604020	SAMN13948086	JAAFLJ000000000	Horse	99.51	0.22	2751939	82	82	78380	78380	33560	33560	230723	230723	32.8	2590	58	8	skin	2015	USA
GCA_010363825.1	PRJNA604020	SAMN13948044	JAAFMZ000000000	Horse	0.00	0.00	2761915	152	152	32881	32881	18170	18170	103076	103076	32.9	2606	52	2	Bone/Joint	2010	USA
GCA_010363835.1	PRJNA604020	SAMN13948085	JAAFLK000000000	Horse	0.00	0.00	2757840	26	26	305130	305130	106070	106070	453277	453277	32.8	2567	59	7	Bone/Joint	2015	USA
GCA_010363845.1	PRJNA604020	SAMN13948088	JAAFLH000000000	Horse	0.00	0.00	2654663	38	38	153401	153401	69859	69859	438770	438770	32.7	2408	60	4	skin	2015	USA
GCA_010363915.1	PRJNA604020	SAMN13948084	JAAFLL000000000	Horse	41.99	2.64	2686040	135	135	34810	34809	19896	19896	80623	80623	32.9	2553	57	5	respiratory	2015	USA
GCA_010363925.1	PRJNA604020	SAMN13948051	JAAFMS000000000	Horse	0.00	0.00	2897728	218	218	24239	24239	13292	13292	95616	95616	32.8	2793	56	6	respiratory	2010	USA
GCA_010363935.1	PRJNA604020	SAMN13948047	JAAFMW000000000	Horse	0.00	0.00	2646430	154	154	30586	30586	17184	17184	119097	119096	33.0	2481	49	4	Bone/Joint	2010	USA
GCA_010363945.1	PRJNA604020	SAMN13948083	JAAFLM000000000	Horse	0.00	0.00	2768475	88	88	76423	76423	31459	31459	248630	248630	32.8	2617	60	7	skin	2015	USA
GCA_010364005.1	PRJNA604020	SAMN13948038	JAAFNF000000000	Horse	0.00	0.00	2824324	170	170	41461	41461	16613	16613	145175	145175	32.8	2680	57	7	skin	2008	USA
GCA_010364015.1	PRJNA604020	SAMN13948102	JAAFKT000000000	Horse	0.00	0.00	2723519	318	318	18740	18740	8564	8564	72964	72964	32.9	2653	58	6	skin	2016	USA
GCA_010364035.1	PRJNA604020	SAMN13948106	JAAFKP000000000	Horse	6.77	0.28	2782914	146	146	68055	68055	19061	19060	187064	187064	32.9	2647	58	6	skin	2016	USA
GCA_010364065.1	PRJNA604020	SAMN13948037	JAAFNG000000000	Horse	6.22	0.07	2886810	183	183	37039	37039	15774	15774	144131	144131	32.8	2768	61	7	Medicine ward surface	2008	USA
GCA_010364075.1	PRJNA604020	SAMN13948090	JAAFLF000000000	Horse	0.00	0.00	2816791	105	105	68002	68002	26826	26826	182787	182787	32.8	2662	57	7	respiratory	2015	USA
GCA_010364105.1	PRJNA604020	SAMN13948107	JAAFKO000000000	Horse	30.31	1.82	2717987	41	41	143495	143495	66292	66292	265377	265377	32.7	2514	59	8	respiratory	2017	USA
GCA_010364125.1	PRJNA604020	SAMN13948101	JAAFKU000000000	Horse	3.58	0.00	2792876	55	55	250822	250821	50779	50779	527073	527073	32.8	2624	59	7	skin	2016	USA
GCA_010364145.1	PRJNA604020	SAMN13948091	JAAFLE000000000	Horse	91.58	0.42	2765262	163	163	28436	28436	16964	16964	94080	94080	32.8	2611	57	5	skin	2016	USA
GCA_010364165.1	PRJNA604020	SAMN13948097	JAAFKY000000000	Horse	0.00	0.00	2856728	89	89	103927	103927	32098	32098	214471	214471	32.8	2688	59	9	skin	2016	USA
GCA_010364195.1	PRJNA604020	SAMN13948103	JAAFKS000000000	Horse	0.00	0.00	2845085	83	83	89316	89316	34278	34278	299098	299098	32.8	2681	59	9	Bone/Joint	2016	USA
GCA_010364225.1	PRJNA604020	SAMN13948099	JAAFKW000000000	Horse	0.00	0.00	2743061	76	76	121543	121543	36092	36092	292317	292316	32.8	2615	59	8	skin	2016	USA
GCA_010364235.1	PRJNA604020	SAMN13948098	JAAFKX000000000	Horse	0.00	0.00	2762761	107	107	60504	60503	25820	25820	149907	149907	32.8	2590	57	7	skin	2016	USA
GCA_010364265.1	PRJNA604020	SAMN13948052	JAAFMR000000000	Horse	0.00	0.00	2929105	189	189	30800	30800	15497	15497	105069	105068	32.7	2814	59	8	eye	2010	USA
GCA_010364285.1	PRJNA604020	SAMN13948049	JAAFMU000000000	Horse	0.00	0.00	2868740	186	186	36888	36888	15423	15423	166201	166198	32.8	2771	60	5	respiratory	2010	USA
GCA_010364295.1	PRJNA604020	SAMN13948046	JAAFMX000000000	Horse	80.66	1.04	2676557	109	109	49040	49040	24555	24555	145629	145629	32.9	2477	56	5	blood	2010	USA
GCA_010364325.1	PRJNA604020	SAMN13948096	JAAFKZ000000000	Horse	77.45	0.96	2858885	91	91	114357	114357	31416	31416	388690	388690	32.8	2697	59	6	respiratory	2016	USA
GCA_010364355.1	PRJNA604020	SAMN13948065	JAAFME000000000	Horse	0.00	0.00	2701412	249	249	20236	20236	10849	10849	72069	72069	33.0	2573	45	4	Bone/Joint	2012	USA
GCA_010364385.1	PRJNA604020	SAMN13948064	JAAFMF000000000	Horse	0.00	0.00	2755605	337	337	15252	15252	8176	8176	50093	50093	33.0	2644	59	6	Bone/Joint	2012	USA
GCA_010364405.1	PRJNA604020	SAMN13948062	JAAFMH000000000	Horse	0.00	0.00	2734117	294	294	16050	16050	9299	9299	53959	53959	33.0	2648	58	3	skin	2011	USA
GCA_010364415.1	PRJNA604020	SAMN13948063	JAAFMG000000000	Horse	0.00	0.00	2695757	220	220	20842	20842	12253	12253	77326	77325	32.9	2521	57	6	eye	2012	USA
GCA_010364445.1	PRJNA604020	SAMN13948058	JAAFML000000000	Horse	0.00	0.00	2789855	185	185	33357	33357	15080	15080	73020	73020	32.9	2637	60	4	eye	2011	USA
GCA_010364455.1	PRJNA604020	SAMN13948060	JAAFMJ000000000	Horse	62.51	1.64	2811629	192	192	27490	27490	14643	14643	77755	77755	32.8	2699	58	8	Bone/Joint	2011	USA
GCA_010364505.1	PRJNA604020	SAMN13948055	JAAFMO000000000	Horse	0.00	0.00	2904812	195	195	26592	26592	14896	14896	71129	71129	32.7	2778	59	8	skin	2011	USA
GCA_010364525.1	PRJNA604020	SAMN13948059	JAAFMK000000000	Horse	81.68	1.12	2662088	165	165	29808	29808	16133	16133	81817	81817	32.9	2508	58	6	skin	2011	USA
GCA_010364545.1	PRJNA604020	SAMN13948043	JAAFNA000000000	Horse	81.78	1.00	2729336	217	217	23524	23523	12577	12577	72543	72543	32.9	2609	58	5	skin	2010	USA
GCA_010364555.1	PRJNA604020	SAMN13948057	JAAFMM000000000	Horse	51.48	2.50	2799122	217	217	24346	24346	12899	12899	103359	103359	32.9	2693	56	4	skin	2011	USA
GCA_010364605.1	PRJNA604020	SAMN13948053	JAAFMQ000000000	Horse	0.00	0.00	2733120	182	182	29338	29338	15017	15017	82123	82123	32.9	2568	58	6	skin	2010	USA
GCA_010364615.1	PRJNA604020	SAMN13948054	JAAFMP000000000	Horse	51.40	2.55	2757971	183	183	28228	28228	15070	15070	161435	161435	32.8	2611	59	5	Bone/Joint	2011	USA
GCA_010364645.1	PRJNA604020	SAMN13948042	JAAFNB000000000	Horse	0.00	0.00	2905925	109	109	79482	79482	26659	26659	163896	163896	32.7	2777	59	9	respiratory	2010	USA
GCA_010364655.1	PRJNA604020	SAMN13948040	JAAFND000000000	Horse	0.00	0.00	2761268	103	103	68907	68907	26808	26808	203080	203080	32.8	2580	59	8	Bone/Joint	2009	USA
GCA_010364665.1	PRJNA604020	SAMN13948041	JAAFNC000000000	Horse	0.00	0.00	2801370	156	156	41618	41618	17957	17957	126626	126625	32.8	2708	57	4	respiratory	2009	USA
GCA_010364705.1	PRJNA604020	SAMN13948036	JAAFNH000000000	Horse	99.51	0.22	2739512	103	103	46693	46693	26597	26597	170094	170094	32.8	2572	56	4	skin	2007	USA
GCA_010364725.1	PRJNA604020	SAMN13948039	JAAFNE000000000	Horse	98.18	0.12	2665792	302	302	14948	14948	8827	8827	79543	79543	33.0	2506	53	8	respiratory	2009	USA
GCA_010364745.1	PRJNA604020	SAMN13948079	JAAFLQ000000000	Horse	0.00	0.00	2854188	98	98	79144	79144	29124	29124	181196	181196	32.8	2689	59	4	Bone/Joint	2015	USA
GCA_010364755.1	PRJNA604020	SAMN13948080	JAAFLP000000000	Horse	0.00	0.00	2866245	102	102	110284	110284	28100	28100	253596	253596	32.8	2708	60	4	respiratory	2015	USA
GCA_010364775.1	PRJNA604020	SAMN13948082	JAAFLN000000000	Horse	0.00	0.00	2823829	139	139	44177	44177	20315	20315	215578	215578	32.9	2690	58	7	skin	2015	USA
GCA_010364805.1	PRJNA604020	SAMN13948078	JAAFLR000000000	Horse	0.00	0.00	2772619	134	134	46690	46690	20691	20691	144353	144353	32.7	2586	59	7	skin	2014	USA
GCA_010364825.1	PRJNA604020	SAMN13948045	JAAFMY000000000	Horse	0.00	0.00	2635427	151	151	29513	29513	17453	17453	172831	172831	33.0	2441	50	6	blood	2010	USA
GCA_010364845.1	PRJNA604020	SAMN13948072	JAAFLX000000000	Horse	0.00	0.00	2762367	193	193	24611	24611	14312	14312	113346	113346	32.9	2601	58	6	skin	2014	USA
GCA_010364865.1	PRJNA604020	SAMN13948076	JAAFLT000000000	Horse	0.00	0.00	2754353	131	131	52110	52110	21025	21025	197575	197575	32.8	2601	60	7	Bone/Joint	2014	USA
GCA_010364895.1	PRJNA604020	SAMN13948075	JAAFLU000000000	Horse	87.61	0.93	2820945	151	151	49010	49010	18681	18681	155979	155979	32.9	2692	59	7	skin	2014	USA
GCA_010364925.1	PRJNA604020	SAMN13948069	JAAFMA000000000	Horse	0.00	0.00	2781277	110	110	54918	54918	25284	25284	124545	124545	32.8	2610	59	4	respiratory	2014	USA
GCA_010364965.1	PRJNA604020	SAMN13948066	JAAFMD000000000	Horse	0.00	0.00	2777941	66	66	75151	75151	42090	42089	213246	213246	32.8	2609	58	5	Bone/Joint	2013	USA
GCA_010364985.1	PRJNA604020	SAMN13948074	JAAFLV000000000	Horse	84.82	0.84	2681423	182	182	21534	21534	14733	14733	81988	81988	33.0	2539	56	4	Bone/Joint	2014	USA
GCA_010364995.1	PRJNA604020	SAMN13948068	JAAFMB000000000	Horse	99.51	0.08	2748750	108	108	55095	55095	25451	25451	156280	156280	32.8	2613	58	4	blood	2014	USA
GCA_010365025.1	PRJNA604020	SAMN13948070	JAAFLZ000000000	Horse	0.00	0.00	2722254	152	152	33190	33190	17909	17909	89848	89848	32.9	2545	59	6	Bone/Joint	2014	USA
GCA_010365035.1	PRJNA604020	SAMN13948071	JAAFLY000000000	Horse	99.51	0.38	2756290	127	127	45490	45490	21703	21703	202709	202708	32.8	2633	58	5	skin	2014	USA
GCA_010365075.1	PRJNA604020	SAMN13948067	JAAFMC000000000	Horse	99.51	0.22	2735482	127	127	38192	38192	21539	21539	191297	191297	32.8	2600	58	4	blood	2014	USA
GCA_019426135.1	PRJNA641341	SAMN15351204	JACSGW000000000	Horse	0.00	0.00	2934241	57	57	145101	145101	51477	51477	281450	281450	32.7	2813	57	3	left hindlimb fetlock wound	2017	Canada
GCA_019426145.1	PRJNA641341	SAMN15351205	JACSGV000000000	Horse	0.00	0.00	2797187	30	30	182678	182678	93239	93239	431165	431163	32.7	2592	57	4	skin	2017	Canada
GCA_019426175.1	PRJNA641341	SAMN15351203	JACSGX000000000	Horse	0.00	0.00	2881336	37	37	133873	133873	77873	77873	451612	451612	32.7	2756	25	2	chronic wound	2017	Canada
GCA_019426185.1	PRJNA641341	SAMN15351206	JACSGU000000000	Horse	0.00	0.00	2872592	50	53	178770	178770	57451	54198	252188	252188	32.7	2716	57	4	nasal swab	2017	Canada
GCA_000443265.1	PRJNA207812	SAMN02469811	AUPU00000000	Pig	0.00	0.00	2700799	49	49	152039	152039	55118	55118	497878	497878	32.8	2475	59	18	feces	2010	Netherlands
GCA_000577675.1	PRJEB1385	SAMEA3138935	CAVX00000000	Pig	0.00	0.00	2760400	134	134	38726	38726	20600	20600	94371	94371	32.8	2660	52	3		2005	Netherlands
GCA_000636155.1	PRJNA226303	SAMN02391177	JJEZ00000000	Pig	0.00	0.00	2697691	42	47	121067	94942	64230	57376	283992	283992	32.7	2476	48	12	Bodily fluid; Nose	2007	Germany
GCA_000636755.1	PRJNA226542	SAMN02391414	JJDM00000000	Pig	0.00	0.00	2768179	34	35	170792	170792	81417	79087	458357	458357	32.9	2555	56	14	Bodily fluid	2007	Netherlands
GCA_000636775.1	PRJNA226543	SAMN02391415	JJDL00000000	Pig	0.00	0.00	2828214	45	49	137848	137424	62849	57706	416067	416067	32.9	2640	51	15	Bodily fluid	2007	Netherlands
GCA_000637115.1	PRJNA226354	SAMN02391228	JJCR00000000	Pig	0.00	0.00	2749299	44	46	210838	210838	62484	59763	425377	425377	32.9	2516	57	17	Bodily fluid	2010	Italy
GCA_000637155.1	PRJNA226355	SAMN02391229	JJCP00000000	Pig	0.00	0.00	2759747	29	31	491660	410172	95163	89011	633215	633215	32.8	2520	56	10	Bodily fluid	2011	Italy
GCA_000637175.1	PRJNA226358	SAMN02391232	JJCO00000000	Pig	0.00	0.00	2790968	35	40	410877	201072	79741	69746	663247	442111	32.9	2566	51	16	Bodily fluid	2011	Italy
GCA_000637195.1	PRJNA226340	SAMN02391214	JJCN00000000	Pig	8.51	1.14	2855966	58	66	77940	74313	49240	43250	164282	149508	32.7	2677	45	10	Bodily fluid; Nose	2008	Italy
GCA_000637635.1	PRJNA226391	SAMN02391265	JJBP00000000	Pig	0.00	0.00	2778077	38	40	137848	136452	73107	69446	467005	467005	32.9	2566	49	15	Bodily fluid; Nose	2007	Netherlands
GCA_000637675.1	PRJNA226367	SAMN02391241	JJBN00000000	Pig	0.00	0.00	2778143	36	39	164135	164135	77170	71211	571921	370148	32.9	2584	58	11	Bodily fluid; Nose	2012	Italy
GCA_000637695.1	PRJNA226368	SAMN02391242	JJBM00000000	Pig	0.00	0.00	2767294	33	36	215005	215005	83857	76853	571589	571589	32.9	2572	58	9	Bodily fluid	2012	Italy
GCA_000637735.1	PRJNA226359	SAMN02391233	JJBK00000000	Pig	0.00	0.00	2750337	37	41	185735	185735	74333	67064	643326	643326	32.9	2510	56	14	Bodily fluid; Skin	2011	Italy
GCA_000637775.1	PRJNA226544	SAMN02391416	JJBH00000000	Pig	0.00	0.00	2728857	32	33	180185	180185	85276	82689	442270	442270	32.9	2527	56	15	Bodily fluid	2007	Netherlands
GCA_000637795.1	PRJNA226545	SAMN02391417	JJBG00000000	Pig	21.14	0.80	2752151	28	32	369756	234095	98291	85980	618287	437535	32.9	2531	57	16	Bodily fluid	2007	Netherlands
GCA_000637835.1	PRJNA226547	SAMN02391419	JJBE00000000	Pig	0.00	0.00	2765581	36	37	188841	188841	76821	74739	421909	421909	32.8	2565	58	9	Bodily fluid	2007	Netherlands
GCA_000637855.1	PRJNA226546	SAMN02391418	JJBD00000000	Pig	0.00	0.00	2753729	46	49	174819	137848	59863	56187	326890	263334	32.9	2572	54	14	Bodily fluid	2007	Netherlands
GCA_000637875.1	PRJNA226548	SAMN02391420	JJBC00000000	Pig	0.00	0.00	2732193	21	23	430511	430511	130104	118782	643555	643555	32.9	2509	52	16	Bodily fluid	2007	Netherlands
GCA_000637895.1	PRJNA226549	SAMN02391421	JJBB00000000	Pig	15.48	0.57	2734096	25	30	408649	218190	109363	91110	643767	429558	32.9	2515	56	14	Bodily fluid	2007	Netherlands
GCA_000637935.1	PRJNA226550	SAMN02391422	JJAY00000000	Pig	0.00	0.00	2789906	38	39	162875	162875	73418	71533	464192	464192	32.9	2572	55	15	Bodily fluid	2007	Netherlands
GCA_000637955.1	PRJNA226551	SAMN02391423	JJAX00000000	Pig	0.00	0.00	2772729	39	40	137847	137847	71095	69315	464023	464023	32.9	2559	57	13	Bodily fluid	2007	Netherlands
GCA_000637975.1	PRJNA226337	SAMN02391211	JJAV00000000	Pig	0.00	0.00	2794969	39	40	206867	206867	71665	69871	572025	572025	32.9	2574	56	17	Bodily fluid; Nose	2008	Italy
GCA_000638135.1	PRJNA226338	SAMN02391212	JJAM00000000	Pig	0.00	0.00	2791366	32	33	382093	212059	87230	84583	643436	643436	32.9	2568	57	17	Bodily fluid; Nose	2008	Italy
GCA_000638155.1	PRJNA226348	SAMN02391222	JJAL00000000	Pig	0.00	0.00	2819305	46	47	210840	210840	61289	59983	571970	571970	32.9	2609	50	16	Bodily fluid	2010	Italy
GCA_000638175.1	PRJNA226349	SAMN02391223	JJAK00000000	Pig	0.00	0.00	2738012	37	40	206471	206471	74000	68440	643960	394667	32.9	2497	57	15	Bodily fluid	2010	Italy
GCA_000638195.1	PRJNA226280	SAMN02391154	JJAJ00000000	Pig	0.00	0.00	2784062	68	69	77601	75491	40942	40347	205170	205170	32.7	2606	50	13	Bodily fluid; Nose	2007	Denmark
GCA_000638235.1	PRJNA226350	SAMN02391224	JJAG00000000	Pig	0.00	0.00	2806340	32	35	201512	201512	87698	80172	391288	376925	32.9	2617	58	8	Bodily fluid	2010	Italy
GCA_000638255.1	PRJNA226351	SAMN02391225	JJAF00000000	Pig	0.00	0.00	2770167	37	41	170685	170685	74869	67554	571912	571912	32.9	2544	57	14	Bodily fluid	2010	Italy
GCA_000638375.1	PRJNA226352	SAMN02391226	JIZZ00000000	Pig	0.00	0.00	2826130	43	48	223853	218173	65723	58862	643755	425394	32.9	2602	50	17	Bodily fluid	2010	Italy
GCA_000638395.1	PRJNA226353	SAMN02391227	JIZY00000000	Pig	0.00	0.00	2783098	44	46	137911	137850	63252	60497	571870	571870	32.9	2563	61	17	Bodily fluid	2010	Italy
GCA_000638415.1	PRJNA226541	SAMN02391413	JIZX00000000	Pig	0.00	0.00	2737686	31	33	276047	276047	88312	82952	564537	411854	32.8	2501	49	14	Bodily fluid	2007	Netherlands
GCA_000638515.1	PRJNA226419	SAMN02391293	JIZQ00000000	Pig	35.39	0.72	2795217	31	33	224960	179945	90168	84697	563803	353823	32.9	2578	52	12	Bodily fluid	2008	Spain
GCA_000638555.1	PRJNA226414	SAMN02391288	JIZO00000000	Pig	31.82	0.80	2863895	48	51	222579	222579	59664	56145	366644	366644	32.9	2679	56	17	Bodily fluid	2008	Spain
GCA_000638655.1	PRJNA226420	SAMN02391294	JIZJ00000000	Pig	28.89	0.92	2831096	38	40	140948	140948	74502	70768	417467	417467	32.9	2639	56	10	Bodily fluid	2009	Spain
GCA_000639075.1	PRJNA226522	SAMN02391394	JIYN00000000	Pig	0.00	0.00	2809499	35	36	148328	148328	80271	78038	528059	528059	32.8	2597	55	12	Bodily fluid	2010	Netherlands
GCA_000639095.1	PRJNA226523	SAMN02391395	JIYM00000000	Pig	0.00	0.00	2761478	33	35	204327	137848	83681	78893	456887	456887	32.9	2560	57	14	Bodily fluid	2010	Netherlands
GCA_000639135.1	PRJNA226524	SAMN02391396	JIYK00000000	Pig	0.00	0.00	2772448	41	43	185717	185717	67620	64467	446519	446519	32.8	2561	56	11	Bodily fluid	2010	Netherlands
GCA_000639555.1	PRJNA226467	SAMN02391339	JIXK00000000	Pig	0.00	0.00	2811208	37	38	140515	137732	75978	73976	463903	388891	32.9	2617	57	14	Bodily fluid	2010	Hong kong
GCA_000640475.1	PRJNA226401	SAMN02391275	JIVK00000000	Pig	33.57	0.80	2786275	43	45	140578	140578	64797	61911	643635	442192	32.8	2587	54	12	Bodily fluid; Skin	2007	Spain
GCA_000647295.1	PRJNA226531	SAMN02391403	JIFM00000000	Pig	0.00	0.00	2858892	41	42	171883	171883	69729	68066	450292	450292	32.9	2688	57	18	Bodily fluid		Spain
GCA_000647315.1	PRJNA226537	SAMN02391409	JIFK00000000	Pig	0.00	0.00	2717945	28	32	390275	238857	97069	84912	561532	423747	32.9	2509	60	22	Bodily fluid		Spain
GCA_000647355.1	PRJNA226525	SAMN02391397	JIFH00000000	Pig	0.00	0.00	2761095	34	36	202772	197020	81208	76691	487977	487977	32.8	2560	56	12	Bodily fluid		Spain
GCA_000647375.1	PRJNA226529	SAMN02391401	JIFG00000000	Pig	0.00	0.00	2775018	41	44	197020	103513	67683	63057	462875	410377	32.9	2567	53	17	Bodily fluid		Spain
GCA_000647415.1	PRJNA226536	SAMN02391408	JIFE00000000	Pig	31.70	0.82	2780289	38	40	201362	137361	73165	69496	440596	409353	32.9	2601	54	14	Bodily fluid		Spain
GCA_000647435.1	PRJNA226540	SAMN02391412	JIFD00000000	Pig	0.00	0.00	2816101	44	46	173454	173454	64002	61214	413636	413636	32.9	2636	60	15	Bodily fluid		Spain
GCA_000682815.1	PRJNA226538	SAMN02391410	JIFJ00000000	Pig	44.75	0.71	2728435	57	57	135021	135021	47867	47867	280764	280764	32.8	2549	56	20	Bodily fluid		Spain
GCA_000682835.1	PRJNA226530	SAMN02391402	JIFL00000000	Pig	0.00	0.00	2845182	51	51	137848	137848	55787	55787	441864	441864	32.9	2696	50	9	Bodily fluid		Spain
GCA_000684735.1	PRJNA226347	SAMN02391221	JJCS00000000	Pig	36.01	0.80	2754298	39	39	137402	137402	70623	70623	516432	516432	32.9	2518	52	14	Bodily fluid	2010	Italy
GCA_000684985.1	PRJNA226304	SAMN02391178	JJEY00000000	Pig	0.00	0.00	2698033	60	60	90387	90387	44967	44967	323386	323386	32.7	2483	50	15	Bodily fluid; Nose	2007	Germany
GCA_000827155.1	PRJNA263555	SAMN03103724	JSYA00000000	Pig	0.00	0.00	2880108	44	44	164393	164393	65457	65456	455855	455855	32.9	2710	56	11		2012-09-18	South Korea
GCA_001281605.1	#N/A	#N/A	#N/A	Pig	0.00	0.00	2775603	51	51	137629	137629	54423	54423	243435	243431	32.8	2601	#N/A	#N/A	#N/A	#N/A	#N/A
GCA_001455955.1	#N/A	#N/A	#N/A	Pig	31.54	0.82	2805326	20	20	466156	466156	140266	140266	487068	487068	32.9	2588	#N/A	#N/A	#N/A	#N/A	#N/A
GCA_002025125.1	#N/A	#N/A	#N/A	Pig	86.14	1.75	2802697	1	1	2802697	2802697	2802697	2802697	2802697	2802697	32.9	2551	#N/A	#N/A	#N/A	#N/A	#N/A
GCA_002204555.1	PRJNA315882	SAMN04571767	CP017090	Pig	29.99	0.73	2861508	1	1	2861508	2861508	2861508	2861508	2861508	2861508	32.9	2621	60	11	Nasal Swab	2010	USA
GCA_002204575.1	PRJNA315880	SAMN04571756	CP017091	Pig	0.00	0.00	2833430	1	1	2833430	2833430	2833430	2833430	2833430	2833430	33.0	2614	60	11	Nasal Swab	2010	USA
GCA_002250135.1	PRJNA381316	SAMN06052012	NCAE00000000	Pig	0.00	0.00	2703727	115	115	52295	52295	23510	23510	166386	166386	32.7	2514	55	2	Nasal swab	2014-11-20	Colombia
GCA_002272985.1	PRJNA290378	SAMN03893311	LKVK00000000	Pig	31.23	1.19	2829512	157	157	37433	37433	18022	18022	149594	149594	32.8	2716	61	13	humans (with no contact with swine, short-term contact with swine, or long-term contact with swine), animals, and environmental samples collected from swine farms	2010	USA
GCA_002272995.1	PRJNA290378	SAMN03893310	LKVJ00000000	Pig	8.52	1.12	2842047	157	157	27805	27805	18102	18102	124924	124924	32.8	2734	57	8	humans (with no contact with swine, short-term contact with swine, or long-term contact with swine), animals, and environmental samples collected from swine farms	2010	USA
GCA_002273065.1	PRJNA290378	SAMN03893314	LKVN00000000	Pig	0.00	0.00	2786516	111	111	55651	55651	25103	25103	172113	172113	32.8	2645	57	12	humans (with no contact with swine, short-term contact with swine, or long-term contact with swine), animals, and environmental samples collected from swine farms	2010	USA
GCA_002273075.1	PRJNA290378	SAMN03893315	LKVO00000000	Pig	7.48	1.12	2785372	69	69	71421	71421	40367	40367	180072	180072	32.8	2621	18	7	humans (with no contact with swine, short-term contact with swine, or long-term contact with swine), animals, and environmental samples collected from swine farms	2010	USA
GCA_002273085.1	PRJNA290378	SAMN03893316	LKVP00000000	Pig	0.00	0.00	2810766	91	91	59660	59660	30887	30887	183280	183280	32.8	2652	58	4	humans (with no contact with swine, short-term contact with swine, or long-term contact with swine), animals, and environmental samples collected from swine farms	2010	USA
GCA_002273165.1	PRJNA290378	SAMN03893309	LKVI00000000	Pig	38.65	1.18	2662194	243	243	18862	18862	10955	10955	50064	50064	33.0	2564	51	6	humans (with no contact with swine, short-term contact with swine, or long-term contact with swine), animals, and environmental samples collected from swine farms	2010	USA
GCA_002273225.1	PRJNA290378	SAMN03893235	LKVV00000000	Pig	0.00	0.00	2871315	110	110	39584	39584	26102	26102	183290	183290	32.7	2731	30	7	humans (with no contact with swine, short-term contact with swine, or long-term contact with swine), animals, and environmental samples collected from swine farms	2010	USA
GCA_002273245.1	PRJNA290378	SAMN03893241	LKWB00000000	Pig	32.51	1.83	2795064	174	174	32478	32478	16063	16063	103485	103485	32.8	2716	42	7	humans (with no contact with swine, short-term contact with swine, or long-term contact with swine), animals, and environmental samples collected from swine farms	2010	USA
GCA_002273255.1	PRJNA290378	SAMN03893237	LKVX00000000	Pig	0.00	0.00	2866860	107	107	56210	56210	26793	26793	184930	184930	32.8	2744	62	12	humans (with no contact with swine, short-term contact with swine, or long-term contact with swine), animals, and environmental samples collected from swine farms	2010	USA
GCA_002273265.1	PRJNA290378	SAMN03893239	LKVZ00000000	Pig	30.41	1.05	2885429	168	168	31200	31200	17175	17175	71723	71723	32.8	2811	31	8	humans (with no contact with swine, short-term contact with swine, or long-term contact with swine), animals, and environmental samples collected from swine farms	2010	USA
GCA_002273305.1	PRJNA290378	SAMN03893242	LKWC00000000	Pig	20.69	1.01	2950113	173	173	27600	27600	17052	17052	117079	117079	32.7	2880	28	9	humans (with no contact with swine, short-term contact with swine, or long-term contact with swine), animals, and environmental samples collected from swine farms	2010	USA
GCA_002273335.1	PRJNA290378	SAMN03893244	LKWE00000000	Pig	0.00	0.00	2825420	102	102	41123	41123	27700	27700	198124	198124	32.8	2683	35	6	humans (with no contact with swine, short-term contact with swine, or long-term contact with swine), animals, and environmental samples collected from swine farms	2010	USA
GCA_002273395.1	PRJNA290378	SAMN03893251	LKWL00000000	Pig	30.63	0.97	2743121	157	157	30009	30009	17472	17472	138633	138633	33.0	2656	65	7	humans (with no contact with swine, short-term contact with swine, or long-term contact with swine), animals, and environmental samples collected from swine farms	2010	USA
GCA_002273455.1	PRJNA290378	SAMN03893255	LKWP00000000	Pig	0.00	0.00	2838465	180	180	23515	23515	15769	15769	68132	68132	32.9	2757	32	7	humans (with no contact with swine, short-term contact with swine, or long-term contact with swine), animals, and environmental samples collected from swine farms	2010	USA
GCA_002273475.1	PRJNA290378	SAMN03893256	LKWQ00000000	Pig	28.47	1.24	2803286	118	118	52807	52807	23756	23756	176497	176497	32.9	2687	49	6	humans (with no contact with swine, short-term contact with swine, or long-term contact with swine), animals, and environmental samples collected from swine farms	2010	USA
GCA_002273495.1	PRJNA290378	SAMN03893257	LKWR00000000	Pig	0.00	0.00	2825424	113	113	38992	38992	25003	25003	160484	160484	32.9	2696	62	8	humans (with no contact with swine, short-term contact with swine, or long-term contact with swine), animals, and environmental samples collected from swine farms	2010	USA
GCA_002273545.1	PRJNA290378	SAMN03893261	LKWV00000000	Pig	0.00	0.00	2809487	71	71	80945	80945	39570	39570	244258	244258	32.9	2648	61	10	humans (with no contact with swine, short-term contact with swine, or long-term contact with swine), animals, and environmental samples collected from swine farms	2010	USA
GCA_002273585.1	PRJNA290378	SAMN03893268	LKXC00000000	Pig	33.57	1.67	2807756	140	140	36828	36828	20055	20055	112907	112907	32.9	2676	51	9	humans (with no contact with swine, short-term contact with swine, or long-term contact with swine), animals, and environmental samples collected from swine farms	2010	USA
GCA_002273615.1	PRJNA290378	SAMN03893269	LKXD00000000	Pig	26.95	1.07	2768283	192	192	23810	23810	14418	14418	90849	90849	32.9	2630	46	8	humans (with no contact with swine, short-term contact with swine, or long-term contact with swine), animals, and environmental samples collected from swine farms	2010	USA
GCA_002273665.1	PRJNA290378	SAMN03893271	LKXF00000000	Pig	0.00	0.00	2700832	154	154	29645	29645	17537	17537	119159	119159	32.9	2562	52	8	humans (with no contact with swine, short-term contact with swine, or long-term contact with swine), animals, and environmental samples collected from swine farms	2010	USA
GCA_002273705.1	PRJNA290378	SAMN03893273	LKXH00000000	Pig	0.00	0.00	2692396	134	134	40074	40074	20092	20092	117623	117623	33.0	2543	56	8	humans (with no contact with swine, short-term contact with swine, or long-term contact with swine), animals, and environmental samples collected from swine farms	2010	USA
GCA_002273785.1	PRJNA290378	SAMN03893279	LKXN00000000	Pig	0.00	0.00	2760960	126	126	51830	51830	21912	21912	208562	208562	32.9	2616	49	9	humans (with no contact with swine, short-term contact with swine, or long-term contact with swine), animals, and environmental samples collected from swine farms	2010	USA
GCA_002273825.1	PRJNA290378	SAMN03893281	LKXP00000000	Pig	43.78	1.02	2766929	153	153	33457	33457	18084	18084	138905	138905	32.9	2661	65	11	humans (with no contact with swine, short-term contact with swine, or long-term contact with swine), animals, and environmental samples collected from swine farms	2010	USA
GCA_002273835.1	PRJNA290378	SAMN03893282	LKXQ00000000	Pig	26.53	0.92	2794778	115	115	40332	40332	24302	24302	136912	136912	32.8	2625	51	10	humans (with no contact with swine, short-term contact with swine, or long-term contact with swine), animals, and environmental samples collected from swine farms	2010	USA
GCA_002273945.1	PRJNA290378	SAMN03893291	LKXZ00000000	Pig	0.00	0.00	2742057	172	172	26182	26182	15942	15942	91259	91259	32.8	2629	53	6	humans (with no contact with swine, short-term contact with swine, or long-term contact with swine), animals, and environmental samples collected from swine farms	2010	USA
GCA_002273955.1	PRJNA290378	SAMN03893293	LKYB00000000	Pig	19.89	1.55	2709301	187	187	28044	28044	14488	14488	102690	102690	32.9	2597	63	10	humans (with no contact with swine, short-term contact with swine, or long-term contact with swine), animals, and environmental samples collected from swine farms	2010	USA
GCA_002273995.1	PRJNA290378	SAMN03893296	LKYE00000000	Pig	20.97	1.21	2549148	261	261	17141	17141	9766	9766	49547	49547	33.1	2475	55	6	humans (with no contact with swine, short-term contact with swine, or long-term contact with swine), animals, and environmental samples collected from swine farms	2010	USA
GCA_002274015.1	PRJNA290378	SAMN03893297	LKYF00000000	Pig	0.00	0.00	2793837	188	188	29895	29895	14860	14860	114676	114676	32.8	2707	58	6	humans (with no contact with swine, short-term contact with swine, or long-term contact with swine), animals, and environmental samples collected from swine farms	2010	USA
GCA_002274035.1	PRJNA290378	SAMN03893298	LKYG00000000	Pig	5.85	0.61	2704845	176	176	31472	31472	15368	15368	121614	121614	32.9	2583	52	4	humans (with no contact with swine, short-term contact with swine, or long-term contact with swine), animals, and environmental samples collected from swine farms	2010	USA
GCA_002274115.1	PRJNA290378	SAMN03893303	LKYL00000000	Pig	0.00	0.00	2524485	259	259	18598	18598	9747	9747	71965	71965	33.0	2469	38	4	humans (with no contact with swine, short-term contact with swine, or long-term contact with swine), animals, and environmental samples collected from swine farms	2010	USA
GCA_002275035.1	PRJNA290378	SAMN03893234	LKVU00000000	Pig	0.00	0.00	2913297	107	107	47316	47316	27227	27227	340377	340377	32.7	2783	34	6	humans (with no contact with swine, short-term contact with swine, or long-term contact with swine), animals, and environmental samples collected from swine farms	2010	USA
GCA_002275045.1	PRJNA290378	SAMN03893233	LKVT00000000	Pig	1.98	0.03	2868987	137	137	36846	36846	20941	20941	205752	205752	32.8	2754	43	9	humans (with no contact with swine, short-term contact with swine, or long-term contact with swine), animals, and environmental samples collected from swine farms	2010	USA
GCA_002275105.1	PRJNA290378	SAMN03893238	LKVY00000000	Pig	0.00	0.00	2862876	198	198	25310	25310	14458	14458	77599	77599	32.8	2812	35	5	humans (with no contact with swine, short-term contact with swine, or long-term contact with swine), animals, and environmental samples collected from swine farms	2010	USA
GCA_002275115.1	PRJNA290378	SAMN03893243	LKWD00000000	Pig	0.00	0.00	2849429	141	141	37936	37936	20208	20208	133330	133330	32.8	2712	50	10	humans (with no contact with swine, short-term contact with swine, or long-term contact with swine), animals, and environmental samples collected from swine farms	2010	USA
GCA_002275125.1	PRJNA290378	SAMN03893240	LKWA00000000	Pig	0.00	0.00	2923998	142	142	37620	37620	20591	20591	111874	111874	32.8	2812	62	13	humans (with no contact with swine, short-term contact with swine, or long-term contact with swine), animals, and environmental samples collected from swine farms	2010	USA
GCA_002275205.1	PRJNA290378	SAMN03893260	LKWU00000000	Pig	0.00	0.00	2813875	105	105	40280	40280	26798	26798	214039	214039	32.9	2687	56	8	humans (with no contact with swine, short-term contact with swine, or long-term contact with swine), animals, and environmental samples collected from swine farms	2010	USA
GCA_002275225.1	PRJNA290378	SAMN03893262	LKWW00000000	Pig	0.00	0.00	2728652	116	116	38113	38113	23522	23522	246898	246898	33.0	2604	57	7	humans (with no contact with swine, short-term contact with swine, or long-term contact with swine), animals, and environmental samples collected from swine farms	2010	USA
GCA_002275285.1	PRJNA290378	SAMN03893267	LKXB00000000	Pig	0.00	0.00	2730852	163	163	30360	30360	16753	16753	188624	188624	32.9	2602	33	6	humans (with no contact with swine, short-term contact with swine, or long-term contact with swine), animals, and environmental samples collected from swine farms	2010	USA
GCA_002275295.1	PRJNA290378	SAMN03893270	LKXE00000000	Pig	0.00	0.00	2794320	105	105	39262	39262	26612	26612	168504	168504	32.8	2652	48	9	humans (with no contact with swine, short-term contact with swine, or long-term contact with swine), animals, and environmental samples collected from swine farms	2010	USA
GCA_002275365.1	PRJNA290378	SAMN03893284	LKXS00000000	Pig	0.00	0.00	2781883	198	198	23616	23616	14049	14049	85408	85408	32.9	2706	58	10	humans (with no contact with swine, short-term contact with swine, or long-term contact with swine), animals, and environmental samples collected from swine farms	2010	USA
GCA_002275385.1	PRJNA290378	SAMN03893280	LKXO00000000	Pig	0.00	0.00	2754227	131	131	33834	33834	21024	21024	113159	113159	32.9	2618	28	9	humans (with no contact with swine, short-term contact with swine, or long-term contact with swine), animals, and environmental samples collected from swine farms	2010	USA
GCA_002275425.1	PRJNA290378	SAMN03893290	LKXY00000000	Pig	0.00	0.00	2666570	155	155	36169	36169	17203	17203	170665	170665	32.9	2543	55	9	humans (with no contact with swine, short-term contact with swine, or long-term contact with swine), animals, and environmental samples collected from swine farms	2010	USA
GCA_002275435.1	PRJNA290378	SAMN03893292	LKYA00000000	Pig	0.00	0.00	2792989	91	91	51240	51240	30692	30692	278966	278966	32.8	2625	38	11	humans (with no contact with swine, short-term contact with swine, or long-term contact with swine), animals, and environmental samples collected from swine farms	2010	USA
GCA_002304615.1	PRJNA290378	SAMN03893283	LKXR00000000	Pig	0.00	0.00	2742118	114	114	43137	43137	24053	24053	255965	255965	32.9	2588	64	11	humans (with no contact with swine, short-term contact with swine, or long-term contact with swine), animals, and environmental samples collected from swine farms	2010	USA
GCA_002843775.1	PRJNA421778	SAMN08146089	PJLS00000000	Pig	0.00	0.00	2779248	386	392	13378	12961	7200	7089	59859	59859	32.9	2753			nose	2016	Nepal
GCA_002843805.1	PRJNA421778	SAMN08146088	PJLT00000000	Pig	0.00	0.00	2781942	139	142	45900	45900	20013	19590	158777	158777	32.8	2634			nose	2016	Nepal
GCA_002843825.1	PRJNA421778	SAMN08146087	PJLU00000000	Pig	0.00	0.00	2720017	517	523	10430	10274	5261	5200	51849	51849	32.9	2742			nose	2016	Nepal
GCA_002843845.1	PRJNA421778	SAMN08146085	PJLW00000000	Pig	0.00	0.00	2700476	550	550	9088	9088	4909	4909	48519	48519	32.9	2731	39	3	nose	2016	Nepal
GCA_002843855.1	PRJNA421778	SAMN08146086	PJLV00000000	Pig	0.00	0.00	2745687	326	333	17011	16738	8422	8244	93818	93818	32.8	2674			nose	2016	Nepal
GCA_002934925.1	PRJNA412434	SAMN07792462	PDUZ00000000	Pig	0.00	0.00	2852402	223	224	47804	47804	12791	12731	214440	214440	32.9	2699	60	6	nares	2016-10	South Africa
GCA_002934945.1	PRJNA412434	SAMN07792461	PDUY00000000	Pig	0.00	0.00	2867714	233	234	47056	47056	12307	12252	186224	186224	33.0	2718	58	6	nares	2016-10	South Africa
GCA_002935015.1	PRJNA412434	SAMN07792463	PDVA00000000	Pig	0.00	0.00	2848442	248	248	39482	39482	11485	11485	152075	152075	32.9	2702	58	4	Rectum	2016-10	South Africa
GCA_002935045.1	PRJNA412434	SAMN07792464	PDVB00000000	Pig	0.00	0.00	2812349	215	216	61764	61764	13080	13017	400496	400496	33.2	2658	63	6	nares	2016-10	South Africa
GCA_003111745.1	PRJNA454185	SAMN08999457	CP029172,CP029168,CP029169,CP029170,CP029171	Pig	0.00	0.00	2916774	5	5	2902681	2902681	583354	583354	2902681	2902681	33.0	2653	61	13	Pig nares	2015-08-12	Australia
GCA_003301075.1	PRJNA377392	SAMN06461297	MWRY00000000	Pig	0.00	0.00	2784452	36	52	186288	110871	77345	53274	514151	265708	32.7	2563	56	2	Nose	2015-04-13	China
GCA_003301115.1	PRJNA377392	SAMN06685788	NCQK00000000	Pig	11.08	1.19	2825910	45	64	170969	77283	62798	43983	394194	267143	32.7	2649	56	2	Nose	2015-04-13	China
GCA_003309045.1	PRJNA433074	SAMN08470423	PSZR00000000	Pig	0.00	0.00	2738754	39	51	146786	125572	70224	53670	310606	310606	32.7	2518	57	5	the pork production chain, operation workers, the environment and surrounding community residents	2015-07	China
GCA_003309085.1	PRJNA433074	SAMN08470422	PSZS00000000	Pig	0.00	0.00	2812056	66	73	104697	101703	42606	38513	280144	280144	32.7	2635	56	7	the pork production chain, operation workers, the environment and surrounding community residents	2015-07	China
GCA_003309105.1	PRJNA433074	SAMN08470421	PSZT00000000	Pig	0.00	0.00	2752262	37	46	188553	118352	74385	59814	347843	219934	32.7	2542	56	5	the pork production chain, operation workers, the environment and surrounding community residents	2015-07	China
GCA_003309125.1	PRJNA433074	SAMN08470420	PSZU00000000	Pig	99.41	0.35	2762131	50	62	180520	108364	55242	44529	332111	206451	32.8	2561	56	3	the pork production chain, operation workers, the environment and surrounding community residents	2015-07	China
GCA_003309145.1	PRJNA433074	SAMN08470419	PSZV00000000	Pig	99.41	0.35	2877000	41	51	233407	158346	70170	56387	373458	328783	32.6	2694	55	4	the pork production chain, operation workers, the environment and surrounding community residents	2015-07	China
GCA_003309165.1	PRJNA433074	SAMN08470418	PSZW00000000	Pig	98.85	0.35	2744280	38	48	189743	129868	72217	57158	512230	220786	32.7	2542	56	4	the pork production chain, operation workers, the environment and surrounding community residents	2015-07	China
GCA_003309175.1	PRJNA433074	SAMN08470414	PSZZ00000000	Pig	99.41	0.35	2855301	98	115	100486	65346	29135	24818	271334	242276	32.6	2709	56	3	the pork production chain, operation workers, the environment and surrounding community residents	2016-04	China
GCA_003309235.1	PRJNA433074	SAMN08470411	PTAC00000000	Pig	99.51	0.57	2949017	110	119	200638	167036	26809	24776	564301	564301	32.6	2799	57	5	the pork production chain, operation workers, the environment and surrounding community residents	2016-04	China
GCA_003309265.1	PRJNA433074	SAMN08470409	PTAE00000000	Pig	99.36	0.40	2808349	66	75	148755	130387	42550	37436	276366	242796	32.7	2650	56	5	the pork production chain, operation workers, the environment and surrounding community residents	2016-04	China
GCA_003309285.1	PRJNA433074	SAMN08470407	PTAG00000000	Pig	0.00	0.00	2955687	121	135	138126	124804	24427	21885	624864	340292	32.6	2806	57	4	the pork production chain, operation workers, the environment and surrounding community residents	2016-04	China
GCA_003309325.1	PRJNA433074	SAMN08470404	PTAJ00000000	Pig	92.22	1.21	2754312	33	36	284190	207299	83464	76501	426307	390847	32.8	2536	56	4	the pork production chain, operation workers, the environment and surrounding community residents	2016-04	China
GCA_003309355.1	PRJNA433074	SAMN08470400	PTAN00000000	Pig	94.75	0.89	2758182	26	30	475815	429393	106083	91930	530546	530546	32.8	2560	57	4	the pork production chain, operation workers, the environment and surrounding community residents	2016-04	China
GCA_003309385.1	PRJNA433074	SAMN08470399	PTAO00000000	Pig	95.48	1.34	2808934	53	58	139151	108474	52998	48422	277704	277704	32.7	2637	56	4	the pork production chain, operation workers, the environment and surrounding community residents	2016-04	China
GCA_003309405.1	PRJNA433074	SAMN08470397	PTAQ00000000	Pig	99.41	0.35	2863415	94	104	82882	75466	30461	27525	240728	228183	32.6	2695	56	4	the pork production chain, operation workers, the environment and surrounding community residents	2016-04	China
GCA_003309445.1	PRJNA433074	SAMN08470396	PTAR00000000	Pig	93.30	0.91	2753168	29	35	249587	228135	94936	78649	475759	463005	32.8	2547	57	5	the pork production chain, operation workers, the environment and surrounding community residents	2016-04	China
GCA_003309465.1	PRJNA433074	SAMN08470395	PTAS00000000	Pig	0.00	0.00	2893756	104	118	462810	134855	27824	24514	530627	462810	32.7	2746	57	4	the pork production chain, operation workers, the environment and surrounding community residents	2016-04	China
GCA_003309805.1	PRJNA433074	SAMN08470415	PSZY00000000	Pig	0.00	0.00	2971994	101	116	229940	166324	29425	25611	624922	551009	32.7	2840	57	4	the pork production chain, operation workers, the environment and surrounding community residents	2016-04	China
GCA_003309815.1	PRJNA433074	SAMN08470410	PTAD00000000	Pig	0.00	0.00	2766549	55	60	98713	75576	50300	46104	243435	243435	32.7	2583	56	5	the pork production chain, operation workers, the environment and surrounding community residents	2016-04	China
GCA_003309845.1	PRJNA433074	SAMN08470406	PTAH00000000	Pig	0.00	0.00	2733888	34	36	203821	200559	80408	75936	551071	469251	32.8	2516	57	6	the pork production chain, operation workers, the environment and surrounding community residents	2016-04	China
GCA_003309865.1	PRJNA433074	SAMN08470405	PTAI00000000	Pig	99.51	0.16	2786387	47	54	136496	136496	59284	51587	411919	411919	32.8	2573	56	5	the pork production chain, operation workers, the environment and surrounding community residents	2016-04	China
GCA_003309885.1	PRJNA433074	SAMN08470403	PTAK00000000	Pig	0.00	0.00	2785156	38	43	209188	203659	73293	64759	570755	570755	32.8	2573	57	4	the pork production chain, operation workers, the environment and surrounding community residents	2016-04	China
GCA_003309905.1	PRJNA433074	SAMN08470402	PTAL00000000	Pig	0.00	0.00	2770352	29	34	241242	208902	95529	81467	624925	624925	32.8	2549	57	5	the pork production chain, operation workers, the environment and surrounding community residents	2016-04	China
GCA_003309985.1	PRJNA433074	SAMN08470375	PTBM00000000	Pig	0.00	0.00	2815781	65	81	131493	75457	43319	34747	447856	225995	32.7	2653	56	3	the pork production chain, operation workers, the environment and surrounding community residents	2016-04	China
GCA_003310025.1	PRJNA433074	SAMN08470373	PTBO00000000	Pig	0.00	0.00	2761230	55	60	124106	124106	50204	46016	228185	228185	32.7	2553	57	4	the pork production chain, operation workers, the environment and surrounding community residents	2016-04	China
GCA_003310045.1	PRJNA433074	SAMN08470372	PTBP00000000	Pig	88.70	1.95	2795473	46	57	122654	86867	60771	49027	277628	220750	32.7	2620	56	4	the pork production chain, operation workers, the environment and surrounding community residents	2016-04	China
GCA_003310055.1	PRJNA433074	SAMN08470371	PTBQ00000000	Pig	99.41	0.35	2795890	49	61	122717	85115	57058	45821	277751	205142	32.7	2620	57	4	the pork production chain, operation workers, the environment and surrounding community residents	2016-04	China
GCA_003310085.1	PRJNA433074	SAMN08470366	PTBV00000000	Pig	99.41	0.35	2778903	47	60	155196	83743	59125	46302	447420	251275	32.7	2596	56	5	the pork production chain, operation workers, the environment and surrounding community residents	2016-04	China
GCA_003310105.1	PRJNA433074	SAMN08470365	PTBW00000000	Pig	0.00	0.00	2793884	51	65	113525	101207	54782	42969	277514	236092	32.7	2613	56	5	the pork production chain, operation workers, the environment and surrounding community residents	2016-04	China
GCA_003310115.1	PRJNA433074	SAMN08470364	PTBX00000000	Pig	99.41	0.35	2794259	47	60	121353	87020	59452	46553	277625	220699	32.7	2620	55	4	the pork production chain, operation workers, the environment and surrounding community residents	2016-04	China
GCA_003310145.1	PRJNA433074	SAMN08470360	PTCB00000000	Pig	99.41	0.35	2793212	45	58	224971	86868	62071	48139	447771	274267	32.7	2617	48	4	the pork production chain, operation workers, the environment and surrounding community residents	2016-04	China
GCA_003310155.1	PRJNA433074	SAMN08470359	PTCC00000000	Pig	99.41	0.35	2793662	47	56	173512	86868	59439	49873	277600	253746	32.7	2619	55	4	the pork production chain, operation workers, the environment and surrounding community residents	2016-04	China
GCA_003310175.1	PRJNA433074	SAMN08470358	PTCD00000000	Pig	99.51	0.35	2857869	47	58	197357	108395	60805	49258	403202	329060	32.7	2697	56	4	the pork production chain, operation workers, the environment and surrounding community residents	2016-04	China
GCA_003310205.1	PRJNA433074	SAMN08470357	PTCE00000000	Pig	99.41	0.35	2793760	52	62	131533	86943	53726	45049	277681	196020	32.7	2618	56	4	the pork production chain, operation workers, the environment and surrounding community residents	2016-04	China
GCA_003310215.1	PRJNA433074	SAMN08470355	PTCG00000000	Pig	99.41	0.35	2794341	47	58	121175	87152	59454	48159	277595	252796	32.7	2619	55	4	the pork production chain, operation workers, the environment and surrounding community residents	2016-04	China
GCA_003310235.1	PRJNA433074	SAMN08470353	PTCI00000000	Pig	99.41	0.38	2823743	49	63	152355	74014	57627	44800	447900	251679	32.6	2652	56	4	the pork production chain, operation workers, the environment and surrounding community residents	2016-04	China
GCA_003310265.1	PRJNA433074	SAMN08470351	PTCK00000000	Pig	99.41	0.35	2795789	48	57	154674	82747	58245	49039	253614	253611	32.7	2617	56	4	the pork production chain, operation workers, the environment and surrounding community residents	2016-04	China
GCA_003310275.1	PRJNA433074	SAMN08470350	PTCL00000000	Pig	99.41	0.35	2794032	43	55	224897	86867	64977	50781	277645	220698	32.7	2619	56	3	the pork production chain, operation workers, the environment and surrounding community residents	2016-04	China
GCA_003310305.1	PRJNA433074	SAMN08470349	PTCM00000000	Pig	99.41	0.35	2793684	42	51	191511	127764	66516	54768	293265	220792	32.7	2617	56	5	the pork production chain, operation workers, the environment and surrounding community residents	2016-04	China
GCA_003310465.1	PRJNA433074	SAMN08470330	PTDF00000000	Pig	99.41	0.35	2793647	41	52	225555	173454	68137	53709	447433	266699	32.7	2616	56	4	the pork production chain, operation workers, the environment and surrounding community residents	2016-04	China
GCA_003310505.1	PRJNA433074	SAMN08470329	PTDG00000000	Pig	99.41	0.35	2807325	56	64	202016	106663	50130	43856	447554	266707	32.7	2642	48	4	the pork production chain, operation workers, the environment and surrounding community residents	2016-04	China
GCA_003310515.1	PRJNA433074	SAMN08470328	PTDH00000000	Pig	99.41	0.71	2911881	128	143	152358	86905	22749	20356	337241	220698	32.6	2802	56	4	the pork production chain, operation workers, the environment and surrounding community residents	2016-04	China
GCA_003310525.1	PRJNA433074	SAMN08470376	PTBL00000000	Pig	99.41	0.35	2865133	104	114	139955	124167	27549	25127	326298	326298	32.6	2715	56	6	the pork production chain, operation workers, the environment and surrounding community residents	2016-04	China
GCA_003310565.1	PRJNA433074	SAMN08470374	PTBN00000000	Pig	99.41	0.35	2804622	69	81	75608	62757	40646	34616	226976	226976	32.7	2623	58	4	the pork production chain, operation workers, the environment and surrounding community residents	2016-04	China
GCA_003310575.1	PRJNA433074	SAMN08470370	PTBR00000000	Pig	99.41	0.35	2780960	45	54	191463	145039	61799	51488	277635	277635	32.7	2598	56	4	the pork production chain, operation workers, the environment and surrounding community residents	2016-04	China
GCA_003310585.1	PRJNA433074	SAMN08470369	PTBS00000000	Pig	99.41	0.35	2793918	50	55	150323	125979	55878	50791	253617	220698	32.7	2616	56	4	the pork production chain, operation workers, the environment and surrounding community residents	2016-04	China
GCA_003310625.1	PRJNA433074	SAMN08470368	PTBT00000000	Pig	99.41	0.35	2825691	69	84	225079	108501	40952	33626	447777	244465	32.7	2654	56	3	the pork production chain, operation workers, the environment and surrounding community residents	2016-04	China
GCA_003310635.1	PRJNA433074	SAMN08470367	PTBU00000000	Pig	99.41	0.35	2793706	48	61	128674	73100	58202	45780	447974	267070	32.7	2620	56	4	the pork production chain, operation workers, the environment and surrounding community residents	2016-04	China
GCA_003310645.1	PRJNA433074	SAMN08470363	PTBY00000000	Pig	99.41	0.35	2810209	47	60	225088	90757	59791	46822	447841	220699	32.6	2632	57	4	the pork production chain, operation workers, the environment and surrounding community residents	2016-04	China
GCA_003310685.1	PRJNA433074	SAMN08470362	PTBZ00000000	Pig	99.41	0.35	2826544	44	56	225236	108466	64239	50455	447885	251572	32.6	2648	56	5	the pork production chain, operation workers, the environment and surrounding community residents	2016-04	China
GCA_003310705.1	PRJNA433074	SAMN08470361	PTCA00000000	Pig	99.41	0.38	2824479	51	62	131384	104996	55381	45544	447849	267053	32.6	2657	56	5	the pork production chain, operation workers, the environment and surrounding community residents	2016-04	China
GCA_003310715.1	PRJNA433074	SAMN08470356	PTCF00000000	Pig	99.41	0.35	2794542	51	57	152464	96752	54794	49018	277580	252718	32.7	2620	55	5	the pork production chain, operation workers, the environment and surrounding community residents	2016-04	China
GCA_003310745.1	PRJNA433074	SAMN08470354	PTCH00000000	Pig	99.51	0.35	2809010	48	59	124085	99633	58521	47597	402965	220698	32.6	2622	56	4	the pork production chain, operation workers, the environment and surrounding community residents	2016-04	China
GCA_003310765.1	PRJNA433074	SAMN08470352	PTCJ00000000	Pig	99.41	0.35	2807517	60	73	153976	124914	46791	38441	289187	289180	32.7	2639	48	4	the pork production chain, operation workers, the environment and surrounding community residents	2016-04	China
GCA_003310985.1	PRJNA433074	SAMN08470327	PTDI00000000	Pig	91.53	1.36	2794310	49	58	196103	86924	57026	48168	406360	277844	32.7	2620	56	5	the pork production chain, operation workers, the environment and surrounding community residents	2016-04	China
GCA_003311005.1	PRJNA433074	SAMN08470324	PTDL00000000	Pig	93.99	1.34	2792130	49	57	152249	104996	56982	48973	402956	220698	32.7	2621	56	4	the pork production chain, operation workers, the environment and surrounding community residents	2016-04	China
GCA_003311025.1	PRJNA433074	SAMN08470323	PTDM00000000	Pig	84.33	2.82	2793701	41	51	224984	167250	68139	54768	447637	277618	32.7	2615	48	5	the pork production chain, operation workers, the environment and surrounding community residents	2016-04	China
GCA_003311045.1	PRJNA433074	SAMN08470322	PTDN00000000	Pig	84.80	2.71	2794344	46	54	124801	100440	60746	51734	447927	373790	32.7	2621	56	5	the pork production chain, operation workers, the environment and surrounding community residents	2016-04	China
GCA_003311055.1	PRJNA433074	SAMN08470321	PTDO00000000	Pig	49.93	0.75	2785170	47	55	253641	130576	59258	50629	473718	444666	32.7	2613	56	3	the pork production chain, operation workers, the environment and surrounding community residents	2016-04	China
GCA_003311085.1	PRJNA433074	SAMN08470320	PTDP00000000	Pig	15.10	0.87	2760955	49	60	191676	83170	56346	46003	373699	216563	32.7	2560	56	3	the pork production chain, operation workers, the environment and surrounding community residents	2016-04	China
GCA_003311105.1	PRJNA433074	SAMN08470319	PTDQ00000000	Pig	99.41	0.35	2757955	55	68	128714	71366	50144	40544	244280	196020	32.7	2557	56	4	the pork production chain, operation workers, the environment and surrounding community residents	2016-04	China
GCA_003311115.1	PRJNA433074	SAMN08470318	PTDR00000000	Pig	99.51	0.35	2849524	48	59	167415	124938	59365	48283	277891	253660	32.6	2693	56	4	the pork production chain, operation workers, the environment and surrounding community residents	2016-04	China
GCA_003311145.1	PRJNA433074	SAMN08470313	PTDW00000000	Pig	99.41	0.35	2751877	49	61	121462	86989	56160	45096	402902	277805	32.7	2549	56	5	the pork production chain, operation workers, the environment and surrounding community residents	2016-04	China
GCA_003311165.1	PRJNA433074	SAMN08470312	PTDX00000000	Pig	99.41	0.35	2785626	47	54	155931	125976	59268	51579	277692	277692	32.7	2604	56	6	the pork production chain, operation workers, the environment and surrounding community residents	2016-04	China
GCA_003311175.1	PRJNA433074	SAMN08470310	PTDZ00000000	Pig	99.41	0.27	2741657	45	59	234705	108387	60925	46452	402954	241493	32.7	2538	48	5	the pork production chain, operation workers, the environment and surrounding community residents	2016-04	China
GCA_003311205.1	PRJNA433074	SAMN08470309	PTEA00000000	Pig	99.41	0.35	2779304	47	55	205996	181629	59134	50523	277714	234746	32.7	2597	48	4	the pork production chain, operation workers, the environment and surrounding community residents	2016-04	China
GCA_003311215.1	PRJNA433074	SAMN08470308	PTEB00000000	Pig	99.41	0.35	2792250	46	56	152269	94005	60701	49852	277563	232222	32.7	2619	55	3	the pork production chain, operation workers, the environment and surrounding community residents	2016-04	China
GCA_003311245.1	PRJNA433074	SAMN08470307	PTEC00000000	Pig	99.41	0.35	2772003	46	55	152464	86946	60260	50390	425590	252083	32.7	2566	56	4	the pork production chain, operation workers, the environment and surrounding community residents	2016-04	China
GCA_003311265.1	PRJNA433074	SAMN08470306	PTED00000000	Pig	99.41	0.35	2794258	42	54	205220	130578	66529	51727	447883	220698	32.7	2614	56	5	the pork production chain, operation workers, the environment and surrounding community residents	2016-04	China
GCA_003311465.1	PRJNA433074	SAMN08470326	PTDJ00000000	Pig	99.41	0.35	2795017	48	59	225242	107049	58229	47362	406798	220705	32.7	2618	56	4	the pork production chain, operation workers, the environment and surrounding community residents	2016-04	China
GCA_003311475.1	PRJNA433074	SAMN08470325	PTDK00000000	Pig	99.41	0.35	2794471	42	55	155509	86868	66535	50791	447908	251676	32.7	2619	56	6	the pork production chain, operation workers, the environment and surrounding community residents	2016-04	China
GCA_003311515.1	PRJNA433074	SAMN08470317	PTDS00000000	Pig	99.41	0.35	2796021	50	59	152399	87152	55920	47379	277624	232321	32.7	2623	56	4	the pork production chain, operation workers, the environment and surrounding community residents	2016-04	China
GCA_003311525.1	PRJNA433074	SAMN08470316	PTDT00000000	Pig	99.51	0.35	2852748	45	59	191387	86921	63394	48331	277714	241735	32.6	2693	56	4	the pork production chain, operation workers, the environment and surrounding community residents	2016-04	China
GCA_003311545.1	PRJNA433074	SAMN08470315	PTDU00000000	Pig	99.41	0.35	2794864	42	47	205859	197174	66544	59456	322029	322029	32.7	2623	48	5	the pork production chain, operation workers, the environment and surrounding community residents	2016-04	China
GCA_003311575.1	PRJNA433074	SAMN08470314	PTDV00000000	Pig	99.41	0.35	2797467	47	57	123928	101128	59520	49065	447733	251607	32.7	2618	56	6	the pork production chain, operation workers, the environment and surrounding community residents	2016-04	China
GCA_003311585.1	PRJNA433074	SAMN08470311	PTDY00000000	Pig	99.41	0.35	2780832	40	47	202022	130614	69520	59157	448079	373855	32.7	2595	56	4	the pork production chain, operation workers, the environment and surrounding community residents	2016-04	China
GCA_003327935.1	PRJNA449454	SAMN08905141	QBFL00000000	Pig	99.51	0.38	2915983	152	156	104123	104123	19184	18684	324593	324593	32.9	2840	55	4	nose swab	2016	Germany
GCA_003327995.1	PRJNA449454	SAMN08905146	QBFK00000000	Pig	99.51	0.38	2916901	66	68	281923	281923	44195	42885	418284	418284	32.9	2803	57	6	nose swab	2016	Germany
GCA_003432345.1	PRJNA487590	SAMN09906500	CP031839,CP031840	Pig	99.41	0.38	2842229	2	2	2839540	2839540	1421114	1421114	2839540	2839540	32.9	2625	59	13	nasal swab	2014-06	China
GCA_003432365.1	PRJNA487590	SAMN09906394	CP031838	Pig	99.41	0.35	2855865	1	1	2855865	2855865	2855865	2855865	2855865	2855865	32.8	2637	59	13	nasal swab	2014-07	China
GCA_003665115.1	PRJNA487590	SAMN10185737	RCDE00000000	Pig	99.41	0.48	2812608	107	120	117468	94486	26286	23431	321428	278965	33.0	2634	56	8	nasal swab	2013-06	China
GCA_003665125.1	PRJNA487590	SAMN10185812	RCDF00000000	Pig	99.41	1.58	2792024	69	77	223890	145840	40464	36256	521465	278892	32.7	2589	57	3	nasal swab	2013-06	China
GCA_004011165.1	PRJNA498007	SAMN10394658	RQIW00000000	Pig	99.51	0.08	2812862	62	63	144726	134645	45368	44648	465959	465959	32.8	2623	56	4	nasal swab	2017-09-26	South Korea
GCA_004026185.1	PRJNA498007	SAMN10659755	CP035003,CP035004	Pig	99.13	0.08	2775616	2	2	2756431	2756431	1387808	1387808	2756431	2756431	32.9	2516	60	19	nasal cavity	2017-08-28	South Korea
GCA_004136235.1	PRJNA377392	SAMN08369795	CP030137	Pig	98.38	0.08	2786527	1	1	2786527	2786527	2786527	2786527	2786527	2786527	32.9	2565	59	13		2012-08-10	China
GCA_004136655.1	PRJNA395641	SAMN07411885	CP030136	Pig	91.27	1.92	2850509	1	1	2850509	2850509	2850509	2850509	2850509	2850509	32.8	2642	59	11	raw meat from slaughter	2014-11-20	China
GCA_004681195.1	PRJNA498007	SAMN11104216	SRKD00000000	Pig	79.00	2.63	2895108	54	57	173027	137296	53613	50783	291577	277482	32.8	2721	57	7	skin	2017-09-26	South Korea
GCA_005153985.1	PRJNA477598	SAMN09475317	CP039759,CP039760	Pig	23.56	0.71	2785796	2	2	2755373	2755273	1392898	1392848	2755373	2755273	32.8	2540	59	13	pig skin (A), aerobic		USA
GCA_009765015.1	PRJNA554199	SAMN12257569	VKAQ00000000	Pig	12.92	0.50	2910372	67	75	209939	166505	43438	38789	456173	456173	32.9	2839	57	9	pork	2015	Taiwan
GCA_011007035.1	PRJNA575363	SAMN12889280	WBTV00000000	Pig	99.51	0.08	2918828	74	77	92997	83370	39443	37903	372075	372073	32.7	2783	57	4	nasal swab from farm	2013	China
GCA_011007045.1	PRJNA575363	SAMN12889279	WBTU00000000	Pig	99.51	0.08	2890947	66	72	109435	93111	43802	40144	315414	315409	32.7	2740	51	5	nasal swab from farm	2013	China
GCA_011007055.1	PRJNA575363	SAMN12889278	WBTT00000000	Pig	99.51	0.08	2869570	62	66	106908	93140	46283	43473	372026	372026	32.7	2701	51	6	nasal swab from farm	2013	China
GCA_011007265.1	PRJNA575363	SAMN12889269	WBTK00000000	Pig	99.51	0.22	2762086	41	54	136402	126662	67367	51126	349752	349752	32.7	2548	57	4	nasal swab from farm	2013	China
GCA_011007315.1	PRJNA575363	SAMN12889266	WBTH00000000	Pig	99.41	0.35	2820198	50	61	178481	108216	56403	46221	505119	320960	32.7	2669	56	6	nasal swab from slaughterhouse	2015	China
GCA_011007335.1	PRJNA575363	SAMN12889265	WBTG00000000	Pig	99.41	0.35	2809362	63	72	445601	130692	44593	39005	518733	392327	32.7	2639	59	9	nasal swab from slaughterhouse	2015	China
GCA_011007355.1	PRJNA575363	SAMN12889264	WBTF00000000	Pig	99.41	0.45	2800026	41	57	181820	99380	68293	49096	279998	259387	32.7	2620	56	4	nasal swab from slaughterhouse	2015	China
GCA_011290635.1	PRJNA487590	SAMN14330686	JAANWP000000000	Pig	99.41	0.38	2821677	58	58	161789	161789	48649	48649	402681	402681	32.7	2659	56	3	nasal swab	2010-09	China
GCA_011290765.1	PRJNA487590	SAMN14330659	JAANVO000000000	Pig	99.41	0.35	2814988	62	62	123971	123971	45403	45403	336920	336920	32.7	2659	56	3	nasal swab	2014-08	China
GCA_011290785.1	PRJNA487590	SAMN14330668	JAANVX000000000	Pig	99.41	0.35	2791546	61	61	142306	142306	45763	45763	293609	293609	32.7	2600	56	3	nasal swab	2013-07	China
GCA_011290835.1	PRJNA487590	SAMN14330608	JAANTP000000000	Pig	99.41	0.41	2796862	67	67	107802	107802	41744	41744	371468	371468	32.7	2629	52	3	nasal swab	2008-06	China
GCA_011290845.1	PRJNA487590	SAMN14330634	JAANUP000000000	Pig	99.41	0.35	2789863	53	53	253813	253813	52638	52638	573572	573572	32.7	2620	56	3	nasal swab	2012-08	China
GCA_011290855.1	PRJNA487590	SAMN14330632	JAANUN000000000	Pig	99.41	0.35	2747383	57	57	151022	151022	48199	48199	407820	407820	32.7	2548	56	3	nasal swab	2011-08	China
GCA_011290865.1	PRJNA487590	SAMN14330671	JAANWA000000000	Pig	99.41	0.35	2765955	56	56	208918	208918	49392	49392	293609	293609	32.7	2564	56	3	nasal swab	2013-07	China
GCA_011290875.1	PRJNA487590	SAMN14330669	JAANVY000000000	Pig	99.41	0.35	2814180	62	62	208918	208918	45390	45390	331684	331684	32.7	2647	56	3	nasal swab	2013-07	China
GCA_011290935.1	PRJNA487590	SAMN14330633	JAANUO000000000	Pig	99.41	0.35	2837141	129	129	129050	129050	21993	21993	397586	397586	32.7	2724	56	3	nasal swab	2011-08	China
GCA_011290955.1	PRJNA487590	SAMN14330635	JAANUQ000000000	Pig	99.41	0.35	2812255	78	78	116365	116365	36054	36054	253802	253802	32.7	2675	56	3	nasal swab	2012-08	China
GCA_011290975.1	PRJNA487590	SAMN14330666	JAANVV000000000	Pig	99.41	0.35	2803050	62	62	140831	140831	45210	45210	293609	293609	32.7	2634	56	3	nasal swab	2013-07	China
GCA_011290995.1	PRJNA487590	SAMN14330603	JAANTK000000000	Pig	99.41	0.35	2798087	56	56	147924	147924	49965	49965	550092	550092	32.7	2626	56	3	nasal swab	2009-04	China
GCA_011291015.1	PRJNA487590	SAMN14330667	JAANVW000000000	Pig	99.41	0.35	2794601	65	65	150932	150932	42993	42993	325082	325082	32.7	2628	56	3	nasal swab	2013-07	China
GCA_011291025.1	PRJNA487590	SAMN14330665	JAANVU000000000	Pig	99.41	0.35	2788116	59	59	136121	136121	47256	47256	287906	287906	32.7	2624	56	3	nasal swab	2013-07	China
GCA_011291045.1	PRJNA487590	SAMN14330627	JAANUI000000000	Pig	98.85	0.35	2806051	58	58	386527	386527	48380	48380	587068	587068	32.7	2636	56	3	nasal swab	2012-09	China
GCA_011291055.1	PRJNA487590	SAMN14330664	JAANVT000000000	Pig	98.54	0.91	2765301	61	61	151022	151022	45332	45332	398877	398877	32.7	2562	56	3	nasal swab	2012-10	China
GCA_011291095.1	PRJNA487590	SAMN14330663	JAANVS000000000	Pig	87.87	1.98	2759750	60	60	147924	147924	45995	45995	398876	398876	32.7	2559	56	3	nasal swab	2012-10	China
GCA_011291105.1	PRJNA487590	SAMN14330662	JAANVR000000000	Pig	0.00	0.00	2798076	63	63	112272	112272	44413	44413	308579	308579	32.7	2632	56	3	nasal swab	2012-10	China
GCA_011291135.1	PRJNA487590	SAMN14330604	JAANTL000000000	Pig	87.03	2.49	2798168	57	57	141718	141718	49090	49090	550156	550156	32.7	2626	56	3	nasal swab	2009-04	China
GCA_011291145.1	PRJNA487590	SAMN14330660	JAANVP000000000	Pig	90.90	1.92	2812801	62	62	123972	123972	45367	45367	336921	336921	32.7	2655	56	3	nasal swab	2014-08	China
GCA_011291155.1	PRJNA487590	SAMN14330626	JAANUH000000000	Pig	0.00	0.00	2802272	54	54	201822	201822	51893	51893	505424	505424	32.7	2624	56	3	nasal swab	2012-09	China
GCA_011291195.1	PRJNA487590	SAMN14330647	JAANVC000000000	Pig	58.18	3.07	2786216	55	55	233107	233107	50658	50658	551573	551573	32.7	2615	56	3	nasal swab	2014-06	China
GCA_011291215.1	PRJNA487590	SAMN14330624	JAANUF000000000	Pig	0.00	0.00	2802947	51	51	201821	201821	54959	54959	573556	573556	32.7	2623	56	3	nasal swab	2012-09	China
GCA_011291235.1	PRJNA487590	SAMN14330646	JAANVB000000000	Pig	99.41	0.38	2785893	52	52	233107	233107	53574	53574	551576	551576	32.7	2617	56	3	nasal swab	2014-06	China
GCA_011291245.1	PRJNA487590	SAMN14330637	JAANUS000000000	Pig	99.41	0.35	2804515	51	51	233106	233106	54990	54990	618879	618879	32.7	2627	56	3	nasal swab	2013-11	China
GCA_011291255.1	PRJNA487590	SAMN14330648	JAANVD000000000	Pig	99.41	0.35	2787869	56	56	150512	150512	49783	49783	435972	435972	32.7	2620	52	3	nasal swab	2014-08	China
GCA_011291265.1	PRJNA487590	SAMN14330638	JAANUT000000000	Pig	99.41	0.35	2800270	52	52	237949	237949	53851	53851	618845	618845	32.7	2624	56	3	nasal swab	2013-11	China
GCA_011291315.1	PRJNA487590	SAMN14330649	JAANVE000000000	Pig	99.41	0.35	2820109	67	67	159265	159265	42091	42091	403087	403087	32.7	2662	56	3	nasal swab	2014-08	China
GCA_011291335.1	PRJNA487590	SAMN14330625	JAANUG000000000	Pig	99.41	0.35	2788875	52	52	254587	254587	53632	53632	616881	616881	32.7	2614	56	3	nasal swab	2012-09	China
GCA_011291345.1	PRJNA487590	SAMN14330645	JAANVA000000000	Pig	99.41	0.35	2784486	56	56	202772	202772	49722	49722	372438	372438	32.7	2610	56	3	nasal swab	2014-06	China
GCA_011291365.1	PRJNA487590	SAMN14330644	JAANUZ000000000	Pig	99.41	0.35	2780673	60	60	153459	153459	46344	46344	408577	408577	32.7	2613	56	3	nasal swab	2014-06	China
GCA_011291385.1	PRJNA487590	SAMN14330650	JAANVF000000000	Pig	99.41	0.35	2735437	68	68	122801	122801	40227	40227	269374	269374	32.7	2538	53	3	nasal swab	2014-08	China
GCA_011291415.1	PRJNA487590	SAMN14330630	JAANUL000000000	Pig	99.41	0.35	2801917	91	91	194446	194446	30790	30790	436602	436602	32.7	2666	56	3	nasal swab	2011-08	China
GCA_011291425.1	PRJNA487590	SAMN14330643	JAANUY000000000	Pig	99.41	0.35	2800858	59	59	151022	151022	47472	47472	338421	338421	32.7	2626	56	3	nasal swab	2009-05	China
GCA_011291455.1	PRJNA487590	SAMN14330629	JAANUK000000000	Pig	99.27	0.35	2801527	50	50	250714	250714	56030	56030	617480	617480	32.7	2634	56	3	nasal swab	2011-08	China
GCA_011291475.1	PRJNA487590	SAMN14330653	JAANVI000000000	Pig	99.41	0.35	2790872	55	55	286021	286021	50743	50743	505161	505161	32.7	2614	52	3	nasal swab	2014-08	China
GCA_011291485.1	PRJNA487590	SAMN14330652	JAANVH000000000	Pig	99.41	0.35	2785938	57	57	286020	286020	48876	48876	491336	491336	32.7	2608	52	3	nasal swab	2014-08	China
GCA_011291515.1	PRJNA487590	SAMN14330642	JAANUX000000000	Pig	99.41	0.35	2762404	68	68	120949	120949	40623	40623	250867	250867	32.7	2565	56	3	nasal swab	2009-05	China
GCA_011291525.1	PRJNA487590	SAMN14330641	JAANUW000000000	Pig	99.41	0.35	2736680	54	54	191710	191710	50679	50679	382524	382524	32.7	2540	56	3	nasal swab	2009-05	China
GCA_011291555.1	PRJNA487590	SAMN14330631	JAANUM000000000	Pig	99.41	0.35	2801858	55	55	201821	201821	50942	50942	573499	573499	32.7	2623	56	3	nasal swab	2011-08	China
GCA_011291575.1	PRJNA487590	SAMN14330639	JAANUU000000000	Pig	99.41	0.35	2804546	52	52	233106	233106	53933	53933	505409	505409	32.7	2627	56	3	nasal swab	2013-11	China
GCA_011291585.1	PRJNA487590	SAMN14330610	JAANTR000000000	Pig	99.41	0.35	2781849	57	57	124131	124131	48804	48804	397298	397298	32.7	2587	56	3	nasal swab	2008-06	China
GCA_011291595.1	PRJNA487590	SAMN14330651	JAANVG000000000	Pig	99.41	0.35	2732797	54	54	124357	124357	50607	50607	286021	286021	32.7	2533	53	3	nasal swab	2014-08	China
GCA_011291635.1	PRJNA487590	SAMN14330640	JAANUV000000000	Pig	98.63	0.35	2741050	69	69	120964	120964	39725	39725	386465	386465	32.7	2542	56	3	nasal swab	2009-05	China
GCA_011291645.1	PRJNA487590	SAMN14330609	JAANTQ000000000	Pig	99.41	0.35	2780305	55	55	129931	129931	50551	50551	397298	397298	32.7	2586	56	3	nasal swab	2008-06	China
GCA_011291675.1	PRJNA487590	SAMN14330636	JAANUR000000000	Pig	99.41	0.35	2826941	61	61	233106	233106	46343	46343	554987	554987	32.7	2669	56	3	nasal swab	2013-11	China
GCA_011291685.1	PRJNA487590	SAMN14330620	JAANUB000000000	Pig	85.70	2.85	2792275	60	60	151022	151022	46537	46537	573572	573572	32.7	2624	56	3	nasal swab	2012-09	China
GCA_011291715.1	PRJNA487590	SAMN14330607	JAANTO000000000	Pig	86.21	2.49	2798145	56	56	147924	147924	49966	49966	550092	550092	32.7	2627	56	3	nasal swab	2009-04	China
GCA_011291735.1	PRJNA487590	SAMN14330605	JAANTM000000000	Pig	93.20	1.36	2755560	59	59	145164	145164	46704	46704	505423	505423	32.7	2552	56	3	nasal swab	2009-04	China
GCA_011291755.1	PRJNA487590	SAMN14330623	JAANUE000000000	Pig	77.03	3.61	2814159	70	70	124131	124131	40202	40202	386660	386660	32.7	2651	56	3	nasal swab	2012-09	China
GCA_011291775.1	PRJNA487590	SAMN14330606	JAANTN000000000	Pig	71.98	3.64	2798427	57	57	147924	147924	49095	49095	550807	550807	32.7	2628	56	2	nasal swab	2009-04	China
GCA_011291815.1	PRJNA487590	SAMN14330685	JAANWO000000000	Pig	60.98	3.13	2759407	60	60	151022	151022	45990	45990	505424	505424	32.7	2560	56	3	nasal swab	2010-09	China
GCA_011291825.1	PRJNA487590	SAMN14330693	JAANWW000000000	Pig	52.81	1.95	2757398	63	63	154087	154087	43768	43768	386514	386514	32.7	2564	52	3	nasal swab	2010-09	China
GCA_011291875.1	PRJNA487590	SAMN14330690	JAANWT000000000	Pig	99.41	0.35	2794440	55	55	186570	186570	50808	50808	309059	309059	32.7	2627	56	3	nasal swab	2010-09	China
GCA_011291885.1	PRJNA487590	SAMN14330691	JAANWU000000000	Pig	99.41	0.35	2811128	84	84	113835	113835	33465	33465	386526	386526	32.7	2662	52	3	nasal swab	2010-09	China
GCA_011291915.1	PRJNA487590	SAMN14330692	JAANWV000000000	Pig	99.41	0.35	2801191	59	59	151022	151022	47477	47477	447694	447694	32.7	2628	52	3	nasal swab	2010-09	China
GCA_011291935.1	PRJNA487590	SAMN14330688	JAANWR000000000	Pig	99.41	0.35	2794403	56	56	186570	186570	49900	49900	309055	309055	32.7	2630	56	3	nasal swab	2010-09	China
GCA_011291945.1	PRJNA487590	SAMN14330689	JAANWS000000000	Pig	99.41	0.35	2854779	71	71	86875	86875	40208	40208	226412	226412	32.8	2714	56	3	nasal swab	2010-09	China
GCA_011291975.1	PRJNA487590	SAMN14330658	JAANVN000000000	Pig	99.41	0.35	2815237	60	60	138952	138952	46920	46920	336921	336921	32.7	2654	56	3	nasal swab	2014-08	China
GCA_011291995.1	PRJNA487590	SAMN14330687	JAANWQ000000000	Pig	99.41	0.35	2854562	81	81	122921	122921	35241	35241	386487	386487	32.8	2725	56	3	nasal swab	2010-09	China
GCA_011292005.1	PRJNA487590	SAMN14330684	JAANWN000000000	Pig	99.41	0.35	2761868	51	51	233167	233167	54154	54154	505422	505422	32.7	2560	56	3	nasal swab	2010-09	China
GCA_011292035.1	PRJNA487590	SAMN14330656	JAANVL000000000	Pig	99.41	0.35	2778695	63	63	126316	126316	44106	44106	331398	331398	32.8	2620	53	3	nasal swab	2014-08	China
GCA_011292045.1	PRJNA487590	SAMN14330683	JAANWM000000000	Pig	99.41	0.35	2775440	53	53	306785	306785	52366	52366	453449	453449	32.7	2597	52	3	nasal swab	2013-10	China
GCA_011292075.1	PRJNA487590	SAMN14330682	JAANWL000000000	Pig	99.38	0.35	2784258	47	47	267139	267139	59239	59239	573554	573554	32.7	2617	56	3	nasal swab	2013-10	China
GCA_011292085.1	PRJNA487590	SAMN14330628	JAANUJ000000000	Pig	99.39	0.35	2765426	59	59	138951	138951	46871	46871	369588	369588	32.7	2596	52	3	nasal swab	2011-08	China
GCA_011292095.1	PRJNA487590	SAMN14330681	JAANWK000000000	Pig	99.41	0.35	2754177	64	64	144536	144536	43034	43034	572076	572076	32.7	2553	56	3	nasal swab	2013-10	China
GCA_011292105.1	PRJNA487590	SAMN14330677	JAANWG000000000	Pig	99.41	0.35	2796885	52	52	197086	197086	53786	53786	617077	617077	32.7	2623	56	3	nasal swab	2011-11	China
GCA_011292115.1	PRJNA487590	SAMN14330680	JAANWJ000000000	Pig	99.41	0.35	2775226	52	52	151040	151040	53369	53369	384768	384768	32.7	2591	56	3	nasal swab	2011-11	China
GCA_011292175.1	PRJNA487590	SAMN14330655	JAANVK000000000	Pig	99.41	0.35	2766293	61	61	174033	174033	45349	45349	293609	293609	32.7	2569	56	3	nasal swab	2014-08	China
GCA_011292185.1	PRJNA487590	SAMN14330674	JAANWD000000000	Pig	99.41	0.35	2797379	62	62	150932	150932	45119	45119	394871	394871	32.7	2633	56	3	nasal swab	2013-07	China
GCA_011292195.1	PRJNA487590	SAMN14330654	JAANVJ000000000	Pig	99.41	0.35	2767968	65	65	87425	87425	42584	42584	306955	306955	32.8	2595	52	3	nasal swab	2014-08	China
GCA_011292205.1	PRJNA487590	SAMN14330675	JAANWE000000000	Pig	99.41	0.35	2773291	53	53	189407	189407	52326	52326	522128	522128	32.7	2595	52	3	nasal swab	2011-11	China
GCA_011292215.1	PRJNA487590	SAMN14330679	JAANWI000000000	Pig	99.41	0.35	2794016	54	54	189408	189408	51741	51741	505169	505169	32.7	2617	56	3	nasal swab	2011-11	China
GCA_011292275.1	PRJNA487590	SAMN14330678	JAANWH000000000	Pig	99.41	0.39	2824351	59	59	201054	201054	47870	47870	548643	548643	32.7	2656	52	3	nasal swab	2011-11	China
GCA_011292295.1	PRJNA487590	SAMN14330673	JAANWC000000000	Pig	99.41	0.35	2783121	59	59	150932	150932	47171	47171	394870	394870	32.7	2614	56	3	nasal swab	2013-07	China
GCA_011292305.1	PRJNA487590	SAMN14330676	JAANWF000000000	Pig	99.41	0.35	2801894	57	57	189409	189409	49156	49156	505170	505170	32.7	2627	56	3	nasal swab	2011-11	China
GCA_011292315.1	PRJNA487590	SAMN14330661	JAANVQ000000000	Pig	99.41	0.35	2815486	61	61	128005	128005	46155	46155	336922	336922	32.7	2656	56	3	nasal swab	2014-08	China
GCA_011292325.1	PRJNA487590	SAMN14330657	JAANVM000000000	Pig	99.41	0.35	2815102	65	65	123304	123304	43309	43309	222605	222605	32.7	2660	56	3	nasal swab	2014-08	China
GCA_011292375.1	PRJNA487590	SAMN14330670	JAANVZ000000000	Pig	99.41	0.35	2771102	60	60	186353	186353	46185	46185	293609	293609	32.7	2572	56	3	nasal swab	2013-07	China
GCA_011292395.1	PRJNA487590	SAMN14330612	JAANTT000000000	Pig	95.26	1.34	2806800	56	56	179996	179996	50121	50121	475318	475318	32.7	2630	54	3	nasal swab	2008-06	China
GCA_011292405.1	PRJNA487590	SAMN14330618	JAANTZ000000000	Pig	67.96	3.64	2819604	85	85	122830	122830	33171	33171	338383	338383	32.7	2690	56	3	nasal swab	2012-09	China
GCA_011292415.1	PRJNA487590	SAMN14330616	JAANTX000000000	Pig	33.50	1.00	2798824	55	55	233047	233047	50887	50887	505424	505424	32.7	2624	52	3	nasal swab	2008-06	China
GCA_011292425.1	PRJNA487590	SAMN14330672	JAANWB000000000	Pig	15.52	1.04	2813161	66	66	142247	142247	42623	42623	293610	293610	32.7	2642	56	3	nasal swab	2013-07	China
GCA_011292435.1	PRJNA487590	SAMN14330622	JAANUD000000000	Pig	99.41	0.35	2765122	54	54	181109	181109	51205	51205	395775	395775	32.7	2568	56	3	nasal swab	2012-09	China
GCA_011292495.1	PRJNA487590	SAMN14330621	JAANUC000000000	Pig	99.41	0.35	2813786	67	67	128045	128045	41996	41996	445451	445451	32.7	2650	56	3	nasal swab	2012-09	China
GCA_011292515.1	PRJNA487590	SAMN14330617	JAANTY000000000	Pig	99.41	0.35	2786468	59	59	147924	147924	47228	47228	401016	401016	32.7	2587	56	3	nasal swab	2008-06	China
GCA_011292525.1	PRJNA487590	SAMN14330619	JAANUA000000000	Pig	99.41	0.35	2794217	60	60	101984	101984	46570	46570	319238	319238	32.7	2616	56	3	nasal swab	2012-09	China
GCA_011292555.1	PRJNA487590	SAMN14330615	JAANTW000000000	Pig	99.51	0.56	2881960	110	110	99241	99241	26199	26199	313965	313965	32.7	2768	56	3	nasal swab	2008-06	China
GCA_011292565.1	PRJNA487590	SAMN14330613	JAANTU000000000	Pig	99.41	0.35	2783762	52	52	233106	233106	53533	53533	568683	568683	32.7	2602	56	3	nasal swab	2008-06	China
GCA_011292595.1	PRJNA487590	SAMN14330614	JAANTV000000000	Pig	99.41	0.35	2791581	53	53	197508	197508	52671	52671	617547	617547	32.7	2620	56	3	nasal swab	2008-06	China
GCA_011292615.1	PRJNA487590	SAMN14330602	JAANTJ000000000	Pig	99.41	0.35	2800646	57	57	147924	147924	49134	49134	550839	550839	32.7	2627	56	3	nasal swab	2009-04	China
GCA_011292625.1	PRJNA487590	SAMN14330611	JAANTS000000000	Pig	99.41	0.35	2867039	66	66	165578	165578	43439	43439	498763	498763	32.7	2724	56	3	nasal swab	2008-06	China
GCA_013366385.1	PRJNA593524	SAMN15214618	JABWSZ000000000	Pig	99.51	0.08	2754640	38	38	205642	205642	72490	72490	404002	404002	32.8	2524	59	6	nasal swab	2014	Brazil
GCA_013371405.1	PRJNA593524	SAMN15215182	JABWTH000000000	Pig	99.65	1.99	3033408	71	71	159182	159182	42724	42724	330158	330158	33.0	2824	64	2	nasal swab	2014	Brazil
GCA_013372685.1	PRJNA593524	SAMN15215142	JABXFJ000000000	Pig	99.51	0.16	2825174	77	77	109384	109384	36690	36690	308559	308559	32.8	2622	52	1	nasal swab	2014	Brazil
GCA_013372705.1	PRJNA593524	SAMN15215159	JABXFK000000000	Pig	99.51	0.08	2736144	35	35	206342	206342	78175	78175	455767	455767	32.8	2505	56	4	nasal swab	2014	Brazil
GCA_013602305.1	PRJNA586246	SAMN13164709	WIVJ00000000	Pig	99.51	0.21	2850443	18	29	361852	158238	158357	98259	641469	329386	32.7	2643	57	4	nasal swabs	2017	China
GCA_015767475.1	PRJNA680209	SAMN16872357	CP065199,CP065200,CP065201	Pig	99.41	0.08	2755848	3	3	2752938	2752938	918616	918616	2752938	2752938	32.8	2495	59	19	pig farms	2008-05-01	Germany
GCA_015767495.1	PRJNA680203	SAMN16871896	CP065194,CP065195,CP065196,CP065197,CP065198	Pig	99.51	0.08	2885697	5	5	2839435	2839435	577139	577139	2839435	2839435	33.0	2680	59	19	pig farms	2016-05-28	China
GCA_016920425.1	PRJNA574434	SAMN13020556	WHRL00000000	Pig	99.41	0.08	2811983	46	46	138166	138166	61130	61130	335675	335675	32.6	2636	55	6	oral fluid	2015	USA
GCA_016920445.1	PRJNA574434	SAMN13020555	WHRM00000000	Pig	99.41	0.08	2768557	32	32	224462	224462	86517	86517	409541	409541	32.7	2575	58	4	oral fluid	2015	USA
GCA_016920495.1	PRJNA574434	SAMN13020557	WHRK00000000	Pig	99.41	0.22	2749925	34	34	154222	154222	80880	80880	415768	415768	32.7	2556	55	5	oral fluid	2015	USA
GCA_016920525.1	PRJNA574434	SAMN13020554	WHRN00000000	Pig	99.41	0.08	2817800	42	42	150025	150025	67090	67090	278940	278940	32.6	2637	54	5	oral fluid	2015	USA
GCA_016920535.1	PRJNA574434	SAMN13020553	WHRO00000000	Pig	99.18	1.04	2739847	85	85	68329	68329	32233	32233	292830	292830	32.7	2585	56	4		2015-07	USA
GCA_016920545.1	PRJNA574434	SAMN13020551	WHRQ00000000	Pig	99.41	0.81	2745162	96	96	55871	55871	28595	28595	183957	183957	32.7	2590	54	6		2015-07	USA
GCA_016920585.1	PRJNA574434	SAMN13020552	WHRP00000000	Pig	99.41	0.08	2738907	28	28	203063	203063	97818	97818	507804	507804	32.7	2540	55	6		2015-07	USA
GCA_016920595.1	PRJNA574434	SAMN13020550	WHRR00000000	Pig	99.41	0.08	2737728	33	33	154603	154603	82961	82961	451016	451016	32.7	2539	56	5	mouth	2015-07	USA
GCA_016920625.1	PRJNA574434	SAMN13020549	WHRS00000000	Pig	98.09	0.08	2710877	41	41	107115	107115	66118	66118	279618	279618	32.7	2511	56	5	nares	2015-07	USA
GCA_016920635.1	PRJNA574434	SAMN13020548	WHRT00000000	Pig	99.41	0.08	2742640	32	32	231352	231352	85707	85707	547648	547648	32.7	2543	56	6	nares	2015-07	USA
GCA_018141385.1	PRJNA596118	SAMN13613317	CP047646	Pig	73.35	2.91	2744548	1	1	2744548	2744548	2744548	2744548	2744548	2744548	33.0	2496	60	13	nose	2019	Switzerland
GCA_018682235.1	PRJNA694329	SAMN17517061	JAEUDW000000000	Pig	44.80	0.76	2865201	269	269	108676	108676	10651	10651	248985	248985	33.1	2768	56	5		2018-12-20	China
GCA_018682265.1	PRJNA694330	SAMN17517067	JAEUEC000000000	Pig	48.27	0.67	2828584	140	140	113968	113968	20204	20204	349454	349454	32.9	2703	57	5		2018-12-10	China
GCA_018987325.1	PRJNA738346	SAMN19718690	CP076839,CP076840,CP076841,CP076842	Pig	40.46	0.83	2832304	4	4	2809746	2809746	708076	708076	2809746	2809746	32.9	2591	60	19		2014	Denmark
GCA_018987345.1	PRJNA738347	SAMN19718724	CP076843,CP076844,CP076845	Pig	99.32	0.08	2804228	3	3	2796421	2796421	934742	934742	2796421	2796421	33.0	2604	59	19		2014	Denmark
GCA_019039135.1	PRJNA738343	SAMN19718689	JAHNZP000000000	Pig	99.51	0.38	2932563	18	18	1508659	1508659	162920	162920	1508659	1508659	33.0	2754	61	19		2014	Denmark
GCA_019585335.1	PRJNA545777	SAMN11928010	VDCX00000000	Pig	98.28	6.21	2834040	80	86	118416	107840	35425	32949	340149	220700	33.2	2660	57	4		2014-11-10	China
GCA_020702585.2	PRJNA660925	SAMN15963967	JACUJW000000000	Pig	99.51	0.08	2809169	2	2	2806809	2806809	1404584	1404584	2806809	2806809	32.9	2554	56	4	nasal cavity	2017	China
GCA_022549815.1	PRJNA688506	SAMN17178711	JAESEA000000000	Pig	99.51	0.08	2905917	37	37	253761	253758	78538	78537	687149	687149	32.7	2729	60	9	nasal	2019	Italy
GCA_022549905.1	PRJNA688506	SAMN17178710	JAESDZ000000000	Pig	99.51	0.08	2882301	37	37	225054	225053	77900	77899	531222	531218	32.7	2706	60	9	nasal	2019	Italy
GCA_022549975.1	PRJNA688506	SAMN17178704	JAESDT000000000	Pig	99.51	0.08	2785549	32	32	353280	353278	87048	87048	737186	737185	32.8	2573	60	7	nasal	2019	Italy
GCA_022549985.1	PRJNA688506	SAMN17178705	JAESDU000000000	Pig	99.51	0.08	2796183	34	34	423973	423973	82240	82240	679443	679442	32.8	2593	59	9	nasal	2019	Italy
GCA_022549995.1	PRJNA688506	SAMN17178703	JAESDS000000000	Pig	99.51	0.08	2794262	31	31	423109	423108	90137	90137	674119	674117	32.8	2585	59	5	nasal	2019	Italy
GCA_024515555.1	PRJNA842861	SAMN28689899	JAMYXS000000000	Pig	99.51	0.11	2779386	48	50	468047	468047	57903	55583	679422	679422	32.8	2578	60	10		2008	Germany
GCA_024515565.1	PRJNA842861	SAMN28689897	JAMYXU000000000	Pig	99.51	0.08	2812873	49	52	424039	424039	57405	54088	679609	611837	32.8	2617	60	9		2008	Germany
GCA_024515595.1	PRJNA842861	SAMN28689898	JAMYXT000000000	Pig	99.51	0.08	2836891	68	70	240074	213507	41718	40524	414217	414217	32.8	2670	60	10		2008	Germany
GCA_024515615.1	PRJNA842861	SAMN28689900	JAMYXR000000000	Pig	99.51	0.08	2786185	51	54	253888	241417	54631	51590	585468	585468	32.8	2585	60	9		2004	Germany
GCA_024515635.1	PRJNA842861	SAMN28689896	JAMYXV000000000	Pig	99.51	0.08	2765575	44	47	418492	410023	62853	58835	679440	679440	32.8	2557	60	9		2008	Germany
GCA_024515655.1	PRJNA842861	SAMN28689895	JAMYXW000000000	Pig	99.41	0.08	2744292	77	80	632272	626486	35640	34300	1298216	1224523	32.8	2524	59	9		2017	Germany
GCA_024515675.1	PRJNA842861	SAMN28689894	JAMYXX000000000	Pig	99.41	0.08	2763648	33	35	610016	395132	83746	78955	1298376	1298376	32.7	2549	59	9		2015	Germany
GCA_024515695.1	PRJNA842861	SAMN28689892	JAMYXZ000000000	Pig	99.41	0.08	2731642	37	40	632515	395072	73828	68283	1335457	1335457	32.7	2504	59	11		2015	Germany
GCA_024515705.1	PRJNA842861	SAMN28689893	JAMYXY000000000	Pig	99.41	0.08	2728509	31	34	632375	394945	88016	80241	1298012	1298012	32.7	2502	59	10		2015	Germany
GCA_024515755.1	PRJNA842861	SAMN28689891	JAMYYA000000000	Pig	99.41	0.08	2731155	30	33	632279	626493	91038	82753	1298576	1095503	32.7	2507	59	9		2015	Germany
GCA_024515775.1	PRJNA842861	SAMN28689888	JAMYYD000000000	Pig	99.51	0.08	2809202	35	41	418018	173178	80262	68503	576867	480515	32.9	2623	60	8		2017	China
GCA_024515795.1	PRJNA842861	SAMN28689889	JAMYYC000000000	Pig	99.51	0.08	2809798	33	40	480706	287205	85145	70228	576059	423992	32.9	2626	60	8		2017	China
GCA_024515805.1	PRJNA842861	SAMN28689890	JAMYYB000000000	Pig	99.51	0.08	2786308	33	38	555859	423992	84433	73311	741815	741815	32.8	2584	60	8		2017	China
GCA_024515835.1	PRJNA842861	SAMN28689887	JAMYYE000000000	Pig	99.51	0.16	2870771	61	61	150259	150259	47061	47061	466362	466362	32.8	2658	58	9		2016	China
GCA_024515855.1	PRJNA842861	SAMN28689886	JAMYYF000000000	Pig	99.51	0.08	2855614	39	39	241812	241812	73220	73220	577153	577153	32.9	2683	57	8		2016	China
GCA_024515875.1	PRJNA842861	SAMN28689885	JAMYYG000000000	Pig	95.26	1.34	2865133	104	114	139955	124167	27549	25127	326298	326298	32.6	2715	56	6		2014	China
GCA_024515895.1	PRJNA842861	SAMN28689883	JAMYYI000000000	Pig	90.51	2.20	2787696	42	50	135979	101642	66373	55744	240738	240738	32.7	2607	56	4		2009	China
GCA_024515915.1	PRJNA842861	SAMN28689884	JAMYYH000000000	Pig	0.00	0.00	2737798	42	53	129964	106149	65185	51644	277566	220701	32.7	2525	56	3		2013	China
GCA_024515935.1	PRJNA842861	SAMN28689881	JAMYYK000000000	Pig	99.41	0.35	2829213	53	59	224887	169522	53381	47946	427080	426730	32.7	2660	56	3		2009	China
GCA_024515955.1	PRJNA842861	SAMN28689882	JAMYYJ000000000	Pig	79.17	2.94	2816902	52	64	123963	85453	54171	43995	337056	309226	32.7	2649	56	4		2014	China
GCA_024580375.1	PRJNA862074	SAMN29938198	JANIKV000000000	Pig	0.00	0.00	2828676	89	89	545094	545094	31782	31782	623514	623514	32.8	2692	60	5	tonsil swab	2018	Spain
GCA_024580615.1	PRJNA862074	SAMN29938200	JANIKX000000000	Pig	42.94	0.73	2828128	84	84	545439	545439	33668	33668	624362	624362	32.8	2692	60	5	tonsil swab	2018	Spain
GCA_024580815.1	PRJNA862074	SAMN29938197	JANIKU000000000	Pig	29.84	1.83	2831487	88	88	544928	544928	32175	32175	624166	624166	32.8	2696	60	7	tonsil swab	2018	Spain
GCA_024581045.1	PRJNA862074	SAMN29938199	JANIKW000000000	Pig	99.51	0.15	2825941	76	76	545554	545554	37183	37183	624362	624362	32.8	2682	60	5	tonsil swab	2018	Spain
GCA_024588215.1	PRJNA793117	SAMN24502082	JAKKUZ000000000	Pig	99.51	0.16	2815325	85	97	150002	149706	33121	29013	465749	465749	32.8	2584	60	4		2021	China
GCA_024588235.1	PRJNA793117	SAMN24502081	JAKKVA000000000	Pig	99.51	0.69	2857703	49	57	352190	141053	58320	50118	652732	577056	32.9	2676	61	4		2020	China
GCA_024588305.1	PRJNA793117	SAMN24502077	JAKKVE000000000	Pig	99.51	0.21	2795450	63	69	136940	122237	44372	40506	259347	214754	32.8	2574	60	6		2020	China
GCA_024588315.1	PRJNA793117	SAMN24502078	JAKKVD000000000	Pig	99.51	0.16	2812109	204	221	149710	122868	13784	12717	466054	466054	32.4	2549	59	5		2020	China
GCA_024588355.1	PRJNA793117	SAMN24502075	JAKKVG000000000	Pig	99.51	0.21	2793607	73	82	111758	102032	38268	34057	277178	210631	32.8	2571	60	5		2020	China
GCA_024588385.1	PRJNA793117	SAMN24502073	JAKKVI000000000	Pig	99.51	0.18	2861179	57	58	344211	276640	50196	49330	577056	577056	32.9	2696	58	5		2020	China
GCA_024588415.1	PRJNA793117	SAMN24502072	JAKKVJ000000000	Pig	99.51	0.16	2768348	68	80	149708	149708	40711	34589	466106	466106	32.8	2530	60	4		2020	China
GCA_024588425.1	PRJNA793117	SAMN24502071	JAKKVK000000000	Pig	99.51	0.16	2780541	76	87	149874	149874	36586	31947	443593	443593	32.8	2550	60	4		2020	China
GCA_024588435.1	PRJNA793117	SAMN24502074	JAKKVH000000000	Pig	99.51	0.21	2798704	69	75	136871	111707	40560	37307	259198	214849	32.8	2581	59	4		2020	China
GCA_024588475.1	PRJNA793117	SAMN24502069	JAKKVM000000000	Pig	99.51	0.15	2769808	55	67	316315	301985	50360	41324	462277	462277	32.8	2544	59	5		2020	China
GCA_024588495.1	PRJNA793117	SAMN24502070	JAKKVL000000000	Pig	99.51	0.13	2854839	51	57	344048	201660	55977	50075	551399	551399	32.9	2678	60	3		2020	China
GCA_024588535.1	PRJNA793117	SAMN24502065	JAKKVQ000000000	Pig	99.51	0.16	2888998	72	89	149643	122963	40124	32442	389695	389695	32.8	2702	59	6		2021	China
GCA_024588575.1	PRJNA793117	SAMN24502064	JAKKVR000000000	Pig	99.51	0.16	2835665	72	86	150001	137923	39384	32952	425482	425482	32.8	2623	60	2		2021	China
GCA_024588595.1	PRJNA793117	SAMN24502062	JAKKVT000000000	Pig	99.51	0.13	2875591	73	88	337670	239444	39391	32658	678590	571379	32.9	2699	59	5		2021	China
GCA_024588615.1	PRJNA793117	SAMN24502061	JAKKVU000000000	Pig	99.51	0.13	2866357	39	50	423879	423879	73496	57306	678748	627596	32.8	2679	59	3		2021	China
GCA_024588625.1	PRJNA793117	SAMN24502063	JAKKVS000000000	Pig	99.51	0.08	2843232	213	232	149645	135091	13348	12250	362362	362362	32.8	2724	59	4		2021	China
GCA_024588675.1	PRJNA793117	SAMN24502060	JAKKVV000000000	Pig	99.51	0.21	2866661	76	94	149643	149643	37719	30475	293225	293223	32.8	2655	60	6		2021	China
GCA_024588695.1	PRJNA793117	SAMN24502059	JAKKVW000000000	Pig	99.51	0.08	2844158	58	68	206298	197232	49037	41809	350064	350064	32.8	2670	58	3		2021	China
GCA_024588715.1	PRJNA793117	SAMN24502058	JAKKVX000000000	Pig	99.51	0.21	2819501	67	79	149708	149708	42082	35678	359962	359960	32.8	2592	59	5		2021	China
GCA_024588735.1	PRJNA793117	SAMN24502057	JAKKVY000000000	Pig	99.51	0.20	2866042	38	49	340445	307329	75422	58463	627429	627429	32.8	2682	58	3		2021	China
GCA_024588755.1	PRJNA793117	SAMN24502056	JAKKVZ000000000	Pig	99.51	0.08	2862275	126	140	234139	172499	22716	20436	410311	350064	32.9	2717	58	4		2021	China
GCA_024588765.1	PRJNA793117	SAMN24502055	JAKKWA000000000	Pig	99.51	0.16	2816445	75	88	138501	122860	37552	31995	418253	418253	32.8	2601	61	4		2021	China
GCA_024588795.1	PRJNA793117	SAMN24502054	JAKKWB000000000	Pig	90.99	1.80	2872285	53	63	285903	200769	54194	45577	576944	576944	32.9	2702	50	4		2021	China
GCA_024588815.1	PRJNA793117	SAMN24502052	JAKKWD000000000	Pig	85.21	2.12	2842190	51	66	272124	200901	55729	43030	453256	453254	32.8	2666	58	2		2021	China
GCA_024588825.1	PRJNA793117	SAMN24502053	JAKKWC000000000	Pig	99.51	0.13	2798646	32	39	451020	224313	87457	71728	624611	624611	32.8	2587	58	6		2021	China
GCA_024588855.1	PRJNA793117	SAMN24502051	JAKKWE000000000	Pig	0.00	0.00	2843668	47	59	282843	197234	60503	48172	414045	350369	32.8	2663	58	4		2021	China
GCA_024588895.1	PRJNA793117	SAMN24502050	JAKKWF000000000	Pig	53.87	1.59	2813835	80	89	135013	122865	35172	31610	372305	372305	32.8	2602	60	4		2021	China
GCA_024588915.1	PRJNA793117	SAMN24502048	JAKKWH000000000	Pig	37.41	0.94	2867374	44	55	423914	301810	65167	52109	678306	627508	32.9	2674	59	3		2021	China
GCA_024588925.1	PRJNA793117	SAMN24502047	JAKKWI000000000	Pig	99.51	0.08	2804586	76	76	423769	423769	36902	36902	642340	642340	32.9	2612	59	4		2021	China
GCA_024588945.1	PRJNA793117	SAMN24502045	JAKKWK000000000	Pig	99.51	0.13	2870569	54	62	203878	169239	53158	46290	576942	576942	32.9	2702	50	4		2021	China
GCA_024588975.1	PRJNA793117	SAMN24502044	JAKKWL000000000	Pig	99.51	0.21	2803182	82	92	149708	144046	34185	30458	459533	459533	32.8	2573	60	5		2021	China
GCA_024588995.1	PRJNA793117	SAMN24502046	JAKKWJ000000000	Pig	99.51	0.69	2876758	68	68	285965	285965	42305	42305	576977	576977	32.9	2716	58	4		2021	China
GCA_024589015.1	PRJNA793117	SAMN24502043	JAKKWM000000000	Pig	99.51	0.13	2764335	44	51	410360	206361	62825	54185	575872	575872	32.8	2539	59	6		2021	China
GCA_024589055.1	PRJNA793117	SAMN24502042	JAKKWN000000000	Pig	99.51	0.08	2781446	48	54	150109	150109	57946	51497	465982	465982	32.8	2563	59	3		2021	China
GCA_900088495.1	#N/A	#N/A	#N/A	Pig	99.28	0.08	2795084	26	26	340700	340700	107503	107503	625230	625230	32.8	2592	#N/A	#N/A	#N/A	#N/A	#N/A
GCA_900088505.1	#N/A	#N/A	#N/A	Pig	99.51	0.08	2799161	29	29	340700	340700	96522	96522	625230	625230	32.8	2600	#N/A	#N/A	#N/A	#N/A	#N/A
GCA_900088515.1	#N/A	#N/A	#N/A	Pig	99.51	0.08	2816773	29	30	278432	278432	97130	93880	577154	577154	32.9	2644	#N/A	#N/A	#N/A	#N/A	#N/A
GCA_943789715.1	PRJEB51477	SAMEA13317826	CALSUM000000000	Pig	99.51	0.08	2772477	117	124	142163	130999	23696	22353	409923	409923	32.8	2589	69	4	SWAB FROM SKIN TISSUE	2019	Italy
GCA_000189435.2	PRJNA62079	SAMN02469935	AEUQ00000000	Sheep	0.00	0.00	2770352	87	87	92179	92179	31843	31843	265709	265709	32.7	2614	49	14	gangrenous ewe mastitis; ovine	2002	France
GCA_000189455.2	PRJNA62081	SAMN02469934	AEUR00000000	Sheep	88.71	1.60	2811260	96	96	76542	76542	29283	29283	208837	208837	32.8	2656	46	15	subclinical ewe mastitis; ovine	2002	France
GCA_000588835.1	PRJNA178987	SAMN02952938	ANIT00000000	Sheep	85.88	1.13	2604446	100	100	40173	40173	26044	26044	195488	195488	32.7	2689	53	4	abscess	2005	Sudan
GCA_000684515.1	PRJNA226490	SAMN02391362	JIYB00000000	Sheep	0.00	0.00	2775578	36	36	204662	204662	77099	77099	640953	640953	32.9	2573	51	17	Bodily fluid	2010	Netherlands
GCA_001197935.1	#N/A	#N/A	#N/A	Sheep	0.00	0.00	2771187	22	22	645298	645298	125963	125963	815616	815616	32.8	2560	#N/A	#N/A	#N/A	#N/A	#N/A
GCA_001208645.1	#N/A	#N/A	#N/A	Sheep	90.21	1.17	2762610	13	13	645402	645402	212508	212508	1078974	1078974	32.7	2528	#N/A	#N/A	#N/A	#N/A	#N/A
GCA_001209085.1	#N/A	#N/A	#N/A	Sheep	0.00	0.00	2750111	12	12	440561	440561	229175	229175	870806	870806	32.7	2516	#N/A	#N/A	#N/A	#N/A	#N/A
GCA_001680915.1	#N/A	#N/A	#N/A	Sheep	0.00	0.00	2777893	65	65	122121	122121	42736	42736	270759	270759	32.8	2607	#N/A	#N/A	#N/A	#N/A	#N/A
GCA_001681105.1	#N/A	#N/A	#N/A	Sheep	0.00	0.00	2778845	63	63	105410	105410	44108	44108	275270	275270	32.8	2610	#N/A	#N/A	#N/A	#N/A	#N/A
GCA_002902425.1	PRJNA339206	SAMN05978010	PPQU00000000	Sheep	0.00	0.00	2575746	400	401	14564	14564	6439	6423	81722	81722	32.8	2740	48	3	abscess	1985-01-01	Germany
GCA_003353135.1	PRJNA483045	SAMN09724879	QQZR00000000	Sheep	91.31	1.05	2835200	29	29	193883	193883	97765	97765	737819	737819	32.9	2671	58	8	lesion	2018	USA
GCA_003353145.1	PRJNA483045	SAMN09724878	QQZS00000000	Sheep	91.99	1.01	2834945	28	28	227498	227498	101248	101247	732994	732994	32.9	2669	58	7	lesion	2018	USA
GCA_003353195.1	PRJNA483045	SAMN09724877	QQZT00000000	Sheep	99.40	0.08	2834922	25	25	285450	285450	113396	113396	450210	450210	32.9	2666	58	8	lesion	2018	USA
GCA_003353205.1	PRJNA483045	SAMN09724874	QQZW00000000	Sheep	99.51	0.64	2837160	16	16	447541	447541	177322	177322	1189343	1189343	32.7	2645	59	5	lesion	2018	USA
GCA_003353235.1	PRJNA483045	SAMN09724873	QQZX00000000	Sheep	90.33	1.07	2836056	28	28	228010	228010	101287	101287	461225	461225	32.9	2669	59	8	lesion	2018	USA
GCA_003353265.1	PRJNA483045	SAMN09724876	QQZU00000000	Sheep	0.00	0.00	2835359	27	27	380234	380234	105013	105013	608171	608171	32.9	2670	58	8	lesion	2018	USA
GCA_003353315.1	PRJNA483045	SAMN09724875	QQZV00000000	Sheep	0.00	0.00	2817083	35	35	374034	374034	80488	80488	646709	646709	32.8	2670	60	10	lesion	2018	USA
GCA_003490125.1	PRJNA483014	SAMN09724428	CP032051	Sheep	99.49	0.08	2772340	1	1	2772340	2772340	2772340	2772340	2772340	2772340	32.9	2549	59	14	mastitis	2003	France
GCA_003627835.1	PRJNA490784	SAMN10059065	CP032481	Sheep	0.00	0.00	2778005	1	1	2778005	2778005	2778005	2778005	2778005	2778005	32.8	2557	58		mastitis		France
GCA_003955945.1	PRJNA490564	SAMN10040537	CP034102	Sheep	99.49	0.08	2864632	1	1	2864632	2864632	2864632	2864632	2864632	2864632	32.9	2698	59		mastitis		France
GCA_004771335.1	PRJNA523422	SAMN10977065	CP038461	Sheep	0.00	0.00	2764228	1	1	2764228	2764228	2764228	2764228	2764228	2764228	32.9	2509	58		mastitis		France
GCA_004771515.1	PRJNA490898	SAMN10061378	CP038460	Sheep	0.00	0.00	2768115	1	1	2768115	2768115	2768115	2768115	2768115	2768115	32.9	2551	59		mastitis	2008	France
GCA_004771975.1	PRJNA529247	SAMN11260917	CP038270	Sheep	0.00	0.00	2778443	1	1	2778443	2778443	2778443	2778443	2778443	2778443	32.8	2564	63	16	mastitis	2018	France
GCA_004772055.1	PRJNA528514	SAMN11229814	CP038269	Sheep	99.51	0.22	2695389	1	1	2695389	2695389	2695389	2695389	2695389	2695389	32.9	2422	61	19	mastitis	2018	France
GCA_004772175.1	PRJNA528010	SAMN11166132	CP038268	Sheep	98.95	0.22	2794042	1	1	2794042	2794042	2794042	2794042	2794042	2794042	32.9	2587	58	14	mastitis		France
GCA_004772215.1	PRJNA528119	SAMN11174937	CP038612	Sheep	99.49	0.08	2841948	1	1	2841948	2841948	2841948	2841948	2841948	2841948	32.9	2656	60	12	mastitis		France
GCA_004797195.1	PRJNA490548	SAMN10039799	CP038819	Sheep	0.00	0.00	2761328	1	1	2761328	2761328	2761328	2761328	2761328	2761328	32.9	2543	58		mastitis		France
GCA_014876755.1	PRJEB30965	SAMEA5243365	CP062279	Sheep	0.00	0.00	2755024	1	1	2755024	2755024	2755024	2755024	2755024	2755024	32.7	2888	56	16	Abscess from sheep	1981-1982	Spain
GCA_020074555.1	PRJNA599293	SAMN15325340	JAEAEN000000000	Sheep	99.49	0.08	2749822	53	53	266642	266642	51883	51883	517312	517312	32.8	2576	57	3	milk	2012	Italy
GCA_023383215.1	PRJNA789445	SAMN24114829	JAJUER000000000	Sheep	99.49	0.08	2816287	43	43	242893	242893	65495	65495	926899	926899	32.8	2659	58	6	bulk milk	2015	Switzerland
GCA_900458725.1	PRJEB6403	SAMEA3491717	UHEH00000000	Sheep	99.45	0.22	2871371	3	3	2726628	2726628	957123	957123	2726628	2726628	32.8	2659	60	19	Pyaemia	1900-1948	United Kingdom
GCA_900635315.1	PRJEB6403	SAMEA3518011	LR134090	Sheep	99.49	0.08	2843795	1	1	2843795	2843795	2843795	2843795	2843795	2843795	32.9	2650	59	19	not available: to be reported later	1954
GCA_900636695.1	PRJEB6403	SAMEA3724096	LR134305	Sheep	99.49	0.64	2836670	1	1	2836670	2836670	2836670	2836670	2836670	2836670	32.9	2626	60	16	not available: to be reported later	1900-1924
GCA_918422865.1	PRJEB48129	SAMEA10015624	CAKKKD000000000	Sheep	99.51	0.24	2814282	35	35	442045	442045	80408	80408	575175	575175	32.7	2617	56	3		2016
GCA_023654815.1	PRJNA720517	SAMN18652588	JAGRZN000000000	Yak	99.49	0.22	2759214	33	41	167515	120969	83612	67279	453157	453157	32.8	2571	38	3	nasal swab	2019	China
GCA_023654805.1	PRJNA720517	SAMN18652586	JAGRZP000000000	Yak	0.00	0.00	2699401	27	29	311319	311319	99977	93076	403069	403069	32.7	2490	40	3	nasal swab	2019	China
GCA_023654845.1	PRJNA720517	SAMN18652584	JAGRZR000000000	Yak	99.49	0.22	2778672	35	44	167515	121841	79390	63131	453215	453215	32.8	2590	40	2	nasal swab	2019	China
GCA_023654865.1	PRJNA720517	SAMN18652585	JAGRZQ000000000	Yak	99.49	0.22	2758993	33	41	167515	120969	83605	67273	453157	453157	32.8	2570	40	3	nasal swab	2019	China
GCA_023654885.1	PRJNA720517	SAMN18652583	JAGRZS000000000	Yak	99.49	0.22	2757870	33	42	167515	119065	83571	65642	452801	349725	32.8	2570	40	2	Anal swab	2019	China
GCA_023654895.1	PRJNA720517	SAMN18652581	JAGRZU000000000	Yak	0.00	0.00	2712938	13	20	608901	240611	208687	135613	1041122	630392	32.7	2490	39	3	nasal swab	2019	China
GCA_023654925.1	PRJNA720517	SAMN18652582	JAGRZT000000000	Yak	0.00	0.00	2713333	14	21	608901	240611	193809	129174	1041122	630392	32.7	2492	37	3	nasal swab	2019	China
GCA_023654945.1	PRJNA720517	SAMN18652587	JAGRZO000000000	Yak	90.32	0.83	2694577	28	31	311319	167361	96234	86912	403058	403058	32.7	2485	17	1	nasal swab	2019	China
GCA_023654985.1	PRJNA720517	SAMN18652578	JAGRZX000000000	Yak	0.00	0.00	2712991	14	21	608901	240815	193785	129157	1041122	630186	32.7	2493	39	3	nasal swab	2019	China
GCA_023655005.1	PRJNA720517	SAMN18652579	JAGRZW000000000	Yak	0.00	0.00	2664607	13	17	607343	310112	204969	156719	995665	870659	32.7	2428	42	4	nasal swab	2019	China
GCA_023654965.1	PRJNA720517	SAMN18652580	JAGRZV000000000	Yak	91.15	0.83	2713287	15	22	392108	213377	180885	123300	1041222	630390	32.7	2497	39	3	nasal swab	2019	China
GCA_023655015.1	PRJNA720517	SAMN18652577	JAGRZY000000000	Yak	91.93	0.83	2664549	15	20	392618	238701	177636	133203	995666	870660	32.7	2428	39	4	nasal swab	2019	China
GCA_023655045.1	PRJNA720517	SAMN18652575	JAGSAA000000000	Yak	93.64	0.83	2664779	13	18	607343	291497	204983	148016	995666	870660	32.7	2428	39	4	nasal swab	2019	China
GCA_023655055.1	PRJNA720517	SAMN18652576	JAGRZZ000000000	Yak	0.00	0.00	2665503	13	18	607343	291497	205038	148056	995666	870659	32.7	2429	37	4	nasal swab	2019	China
GCA_023655085.1	PRJNA720517	SAMN18652574	JAGSAB000000000	Yak	0.00	0.00	2665472	15	20	392618	238834	177698	133249	995666	870659	32.7	2430	39	4	nasal swab	2019	China
GCA_023655125.1	PRJNA720517	SAMN18652572	JAGSAD000000000	Yak	91.11	0.83	2717271	28	30	311427	311427	97045	90569	432209	432209	32.8	2521	38	1	nasal swab	2019	China
GCA_023655105.1	PRJNA720517	SAMN18652573	JAGSAC000000000	Yak	0.00	0.00	2717350	25	27	374794	318173	108694	100635	732567	732567	32.8	2523	38	2	nasal swab	2019	China
GCA_023655135.1	PRJNA720517	SAMN18652571	JAGSAE000000000	Yak	91.45	0.86	2729473	10	17	991813	307533	272947	160518	1298840	474958	32.7	2527	37	2	nasal swab	2019	China
GCA_023655185.1	PRJNA720517	SAMN18652569	JAGSAG000000000	Yak	0.00	0.00	2741178	14	21	583944	250136	195798	130500	993115	516522	32.6	2535	40	2	nasal swab	2019	China
GCA_023655205.1	PRJNA720517	SAMN18652568	JAGSAH000000000	Yak	92.01	0.86	2764565	22	36	323114	169549	125662	76756	466837	386990	32.7	2559	50	4	nasal swab	2019	China
GCA_023655165.1	PRJNA720517	SAMN18652570	JAGSAF000000000	Yak	0.00	0.00	2666264	15	20	392618	238701	177750	133288	995666	870660	32.7	2428	39	2	nasal swab	2019	China
GCA_023655225.1	PRJNA720517	SAMN18652565	JAGSAK000000000	Yak	99.49	0.22	2760097	33	43	167515	121841	83639	64165	452812	349725	32.8	2567	51	2	Anal swab	2019	China
GCA_023655255.1	PRJNA720517	SAMN18652566	JAGSAJ000000000	Yak	0.00	0.00	2664750	18	22	352127	238701	148041	121107	643373	518366	32.7	2427	51	2	nasal swab	2019	China
GCA_023655245.1	PRJNA720517	SAMN18652567	JAGSAI000000000	Yak	98.35	0.18	2730615	10	16	991813	375705	273061	170626	1298743	619055	32.7	2524	50	4	nasal swab	2019	China
GCA_023655295.1	PRJNA720517	SAMN18652561	JAGSAO000000000	Yak	99.49	0.22	2760413	32	44	170092	120969	86262	62710	452699	349725	32.8	2568	51	2	Anal swab	2019	China
GCA_023655315.1	PRJNA720517	SAMN18652563	JAGSAM000000000	Yak	98.95	0.10	2738660	15	22	583919	275068	182577	124453	993275	516523	32.7	2527	51	2	Anal swab	2019	China
GCA_023655345.1	PRJNA720517	SAMN18652560	JAGSAP000000000	Yak	92.47	0.86	2738421	13	19	583919	275068	210647	144097	993275	516523	32.7	2526	51	2	Anal swab	2019	China
GCA_023655365.1	PRJNA720517	SAMN18652564	JAGSAL000000000	Yak	0.00	0.00	2737913	13	19	583919	275068	210608	144070	993275	516522	32.7	2526	51	3	Anal swab	2019	China
GCA_023655285.1	PRJNA720517	SAMN18652562	JAGSAN000000000	Yak	99.49	0.22	2780666	33	45	170030	120969	84262	61766	452699	349725	32.8	2588	54	2	Anal swab	2019	China
GCA_023655385.1	PRJNA720517	SAMN18652559	JAGSAQ000000000	Yak	91.37	0.86	2738360	15	22	583920	275067	182557	124441	993275	516523	32.7	2528	50	3	Anal swab	2019	China
GCA_023655395.1	PRJNA720517	SAMN18652557	JAGSAS000000000	Yak	0.00	0.00	2779717	30	37	225549	210578	92657	75109	360001	360001	32.7	2575	50	3	Anal swab	2019	China
GCA_023655445.1	PRJNA720517	SAMN18652556	JAGSAT000000000	Yak	81.09	1.83	2779477	30	36	225549	204419	92649	77191	360001	360001	32.7	2575	50	3	nasal swab	2019	China
GCA_023655405.1	PRJNA720517	SAMN18652558	JAGSAR000000000	Yak	77.21	1.88	2779633	30	37	225549	204419	92654	75106	360001	360001	32.7	2575	50	3	Anal swab	2019	China
GCA_023655465.1	PRJNA720517	SAMN18652555	JAGSAU000000000	Yak	0.00	0.00	2779988	30	39	225549	204419	92666	71259	360001	360001	32.7	2575	50	3	nasal swab	2019	China
GCA_023655495.1	PRJNA720517	SAMN18652552	JAGSAX000000000	Yak	0.00	0.00	2715586	34	43	169859	110022	79870	63132	452827	452827	32.7	2488	50	3	nasal swab	2019	China
GCA_023655485.1	PRJNA720517	SAMN18652554	JAGSAV000000000	Yak	0.00	0.00	2776787	25	26	239458	183916	111071	106795	752190	752190	32.7	2606	51	3	nasal swab	2019	China
GCA_023655525.1	PRJNA720517	SAMN18652553	JAGSAW000000000	Yak	76.05	1.88	2779484	30	36	225549	210578	92649	77191	360001	360001	32.7	2576	50	4	nasal swab	2019	China
GCA_023655545.1	PRJNA720517	SAMN18652551	JAGSAY000000000	Yak	0.00	0.00	2813929	26	32	299246	164213	108228	87917	477377	477377	32.7	2630	50	2	nasal swab	2019	China
GCA_023655565.1	PRJNA720517	SAMN18652550	JAGSAZ000000000	Yak	77.06	1.88	2778930	30	35	225549	210578	92631	79384	360001	360001	32.7	2575	50	3	nasal swab	2019	China
GCA_023655585.1	PRJNA720517	SAMN18652549	JAGSBA000000000	Yak	85.24	1.26	2760223	24	25	239458	183916	115009	110405	752189	752189	32.7	2584	50	3	nasal swab	2019	China
GCA_023655605.1	PRJNA720517	SAMN18652548	JAGSBB000000000	Yak	0.00	0.00	2761472	25	26	239200	183916	110458	106206	752190	752190	32.7	2586	52	4	nasal swab	2019	China
GCA_023655625.1	PRJNA720517	SAMN18652547	JAGSBC000000000	Yak	76.66	1.88	2779845	30	38	225549	204419	92661	73133	360001	360001	32.7	2575	50	3	nasal swab	2019	China
GCA_023655645.1	PRJNA720517	SAMN18652546	JAGSBD000000000	Yak	93.36	1.27	2779688	30	37	225549	204419	92656	75108	360001	360001	32.7	2575	50	4	nasal swab	2019	China
GCA_023655665.1	PRJNA720517	SAMN18652544	JAGSBF000000000	Yak	87.60	1.27	2779923	30	38	225549	204419	92664	73135	360001	360001	32.7	2575	50	3	nasal swab	2019	China
GCA_023655675.1	PRJNA720517	SAMN18652545	JAGSBE000000000	Yak	79.53	1.83	2779484	30	36	225549	210578	92649	77191	360001	360001	32.7	2575	50	3	nasal swab	2019	China
GCA_023655705.1	PRJNA720517	SAMN18652543	JAGSBG000000000	Yak	83.86	1.27	2779385	30	35	225549	210578	92646	79397	360001	360001	32.7	2575	50	3	nasal swab	2019	China
GCA_023655725.1	PRJNA720517	SAMN18652542	JAGSBH000000000	Yak	81.04	1.83	2779922	30	38	225549	204419	92664	73135	360001	360001	32.7	2575	50	3	nasal swab	2019	China
GCA_023655745.1	PRJNA720517	SAMN18652541	JAGSBI000000000	Yak	82.16	1.27	2779632	30	37	225549	204419	92654	75106	360001	360001	32.7	2575	50	3	nasal swab	2019	China
GCA_023655765.1	PRJNA720517	SAMN18652540	JAGSBJ000000000	Yak	99.23	0.24	2814152	26	31	299569	164213	108236	90763	477377	477377	32.7	2634	53	2	nasal swab	2019	China
GCA_023655785.1	PRJNA720517	SAMN18652539	JAGSBK000000000	Yak	99.51	0.29	2748826	34	36	154249	154249	80847	76350	609047	427581	32.7	2569	51	3	nasal swab	2019	China
GCA_023655805.1	PRJNA720517	SAMN18652538	JAGSBL000000000	Yak	99.23	0.24	2814077	26	33	299246	164213	108233	85254	477525	343052	32.7	2632	50	2	nasal swab	2019	China
GCA_023655825.1	PRJNA720517	SAMN18652537	JAGSBM000000000	Yak	99.23	0.24	2813929	26	32	299246	164213	108228	87917	477377	477377	32.7	2630	50	2	nasal swab	2019	China
GCA_023655845.1	PRJNA720517	SAMN18652536	JAGSBN000000000	Yak	99.23	0.24	2779485	30	36	225549	210578	92649	77191	360001	360001	32.7	2575	50	3	nasal swab	2019	China
GCA_023655865.1	PRJNA720517	SAMN18652533	JAGSBQ000000000	Yak	99.23	0.24	2778606	30	38	224323	204419	92620	73100	360001	360001	32.7	2576	37	3	nasal swab	2019	China
GCA_023655885.1	PRJNA720517	SAMN18652534	JAGSBP000000000	Yak	99.23	0.24	2813977	26	32	299246	164213	108229	87918	477525	343052	32.7	2631	50	2	nasal swab	2019	China
GCA_023655905.1	PRJNA720517	SAMN18652532	JAGSBR000000000	Yak	99.23	0.24	2777904	31	36	224321	210578	89609	77150	360001	360001	32.7	2575	37	4	nasal swab	2019	China
GCA_023655925.1	PRJNA720517	SAMN18652531	JAGSBS000000000	Yak	99.23	0.24	2777823	30	35	225183	225183	92594	79352	360001	360001	32.7	2575	38	3	nasal swab	2019	China
GCA_023655945.1	PRJNA720517	SAMN18652530	JAGSBT000000000	Yak	99.23	0.24	2777883	30	35	225183	210578	92596	79354	360001	360001	32.7	2575	38	3	nasal swab	2019	China
GCA_023655955.1	PRJNA720517	SAMN18652535	JAGSBO000000000	Yak	99.23	0.24	2778971	30	35	225549	225549	92632	79385	360001	360001	32.7	2576	50	3	nasal swab	2019	China
GCA_023655985.1	PRJNA720517	SAMN18652529	JAGSBU000000000	Yak	99.23	0.24	2778924	30	35	225549	225549	92630	79383	360001	360001	32.7	2575	50	3	nasal swab	2019	China
GCA_023656005.1	PRJNA720517	SAMN18652526	JAGSBX000000000	Yak	99.23	0.24	2813929	26	32	299246	164213	108228	87917	477377	477377	32.7	2631	50	2	nasal swab	2019	China
GCA_023656025.1	PRJNA720517	SAMN18652527	JAGSBW000000000	Yak	99.23	0.24	2813929	26	32	299246	164213	108228	87917	477377	477377	32.7	2632	50	2	nasal swab	2019	China
GCA_023656045.1	PRJNA720517	SAMN18652525	JAGSBY000000000	Yak	99.23	0.24	2813829	26	31	299246	164213	108224	90753	477377	477377	32.7	2633	50	2	nasal swab	2019	China
GCA_023656065.1	PRJNA720517	SAMN18652524	JAGSBZ000000000	Yak	99.23	0.24	2812518	26	29	298877	164213	108173	96973	477377	477377	32.7	2632	38	2	nasal swab	2019	China
GCA_023656085.1	PRJNA720517	SAMN18652523	JAGSCA000000000	Yak	99.23	0.24	2811899	26	30	298020	164213	108149	93716	477377	477377	32.7	2631	30	3	nasal swab	2019	China
GCA_023656095.1	PRJNA720517	SAMN18652522	JAGSCB000000000	Yak	99.23	0.24	2778924	30	35	225549	225549	92630	79384	360001	360001	32.7	2576	50	3	nasal swab	2019	China
GCA_023656105.1	PRJNA720517	SAMN18652521	JAGSCC000000000	Yak	91.25	1.27	2812362	26	30	312087	164213	108167	93732	641930	477377	32.7	2632	38	2	nasal swab	2019	China
GCA_023656145.1	PRJNA720517	SAMN18652520	JAGSCD000000000	Yak	83.13	1.27	2779955	30	37	225872	204419	92665	75115	360001	360001	32.7	2575	53	3	nasal swab	2019	China
GCA_023656985.1	PRJNA720517	SAMN18652528	JAGSBV000000000	Yak	76.79	1.88	2814115	26	32	299246	164213	108235	87923	477377	477377	32.7	2631	50	2	nasal swab	2019	China
GCA_023657025.1	PRJNA720517	SAMN18652519	JAGSCE000000000	Yak	70.10	1.66	2701041	52	61	112442	85094	51943	44264	244033	244033	32.8	2492	51	2	nasal swab	2019	China
GCA_023657035.1	PRJNA720517	SAMN18652518	JAGSCF000000000	Yak	42.10	1.76	2813929	26	32	299246	164213	108228	87917	477377	477377	32.7	2631	50	2	nasal swab	2019	China
GCA_023657065.1	PRJNA720517	SAMN18652516	JAGSCH000000000	Yak	42.92	1.19	2779641	30	37	225549	210578	92654	75107	360001	360001	32.7	2575	50	3	nasal swab	2019	China
GCA_023657085.1	PRJNA720517	SAMN18652515	JAGSCI000000000	Yak	99.51	0.22	2761560	25	28	239557	183916	110462	98616	752338	426918	32.7	2585	50	3	nasal swab	2019	China
GCA_023657095.1	PRJNA720517	SAMN18652517	JAGSCG000000000	Yak	99.23	0.24	2778769	30	34	225549	225549	92625	81717	360001	360001	32.7	2576	50	3	nasal swab	2019	China
GCA_023657125.1	PRJNA720517	SAMN18652514	JAGSCJ000000000	Yak	99.51	0.22	2745556	25	27	369207	190154	109822	101680	609047	442772	32.7	2559	50	3	nasal swab	2019	China
GCA_023657145.1	PRJNA720517	SAMN18652513	JAGSCK000000000	Yak	99.51	0.22	2746134	30	34	190154	190154	91537	80757	461735	442772	32.7	2564	50	2	nasal swab	2019	China
GCA_023657165.1	PRJNA720517	SAMN18652512	JAGSCL000000000	Yak	99.51	0.22	2747904	28	32	369216	150839	98139	85859	609473	442772	32.7	2562	50	3	nasal swab	2019	China
GCA_023657185.1	PRJNA720517	SAMN18652511	JAGSCM000000000	Yak	99.23	0.24	2779689	30	37	225549	204418	92656	75108	360001	360001	32.7	2574	50	3	Anal swab	2019	China
GCA_023657195.1	PRJNA720517	SAMN18652510	JAGSCN000000000	Yak	99.23	0.24	2779085	30	36	225549	210578	92636	77180	360001	360001	32.7	2575	50	3	Anal swab	2019	China
GCA_023657215.1	PRJNA720517	SAMN18652509	JAGSCO000000000	Yak	99.51	0.50	2700812	54	64	112442	84621	50015	42185	244033	244033	32.8	2494	48	2	Anal swab	2019	China
GCA_023657245.1	PRJNA720517	SAMN18652508	JAGSCP000000000	Yak	99.23	0.24	2778477	30	37	224344	204419	92615	75075	360001	360001	32.7	2574	37	4	Anal swab	2019	China
GCA_023657265.1	PRJNA720517	SAMN18652507	JAGSCQ000000000	Yak	99.23	0.24	2779330	30	35	225549	210578	92644	79395	360001	360001	32.7	2575	50	3	Anal swab	2019	China
GCA_023657275.1	PRJNA720517	SAMN18652506	JAGSCR000000000	Yak	99.23	0.24	2779632	30	37	225549	204419	92654	75106	360001	360001	32.7	2575	50	3	Anal swab	2019	China
