# Supplementary material for: Genomic and functional divergence of Staphylococcus aureus strains from atopic dermatitis patients and healthy individuals: insights from global and local scales
Source: Microbiol Spectr. 2024 Aug 20;12(10):e00571-24. doi: 10.1128/spectrum.00571-24 (PMC11448032; doi:10.1128/spectrum.00571-24)
Supplement: Table S4 — Top 20 differentiating functions of the Augsburg strains. [file spectrum.00571-24-s0006.xlsx]

## Sheet: metadata
Table S4. Top 20 differentiating functions of the Augsburg strains
KEGG_A	KEGG_B	KEGG_C	KEGG_D	KEGG_D	Rank in top 20
A09190 Not Included in Pathway or Brite	09192 Unclassified: genetic information processing	99976 Replication and repair	K07497 K07497; putative transposase	K07497	Top01
A09190 Not Included in Pathway or Brite	09192 Unclassified: genetic information processing	99976 Replication and repair	K07483 K07483; transposase	K07483	Top02
A09190 Not Included in Pathway or Brite	09191 Unclassified: metabolism	99980 Enzymes with EC numbers	K01533 copB; P-type Cu2+ transporter [EC:7.2.2.9]	K01533	Top03
A09190 Not Included in Pathway or Brite	09191 Unclassified: metabolism	99980 Enzymes with EC numbers	K01534 zntA; Zn2+/Cd2+-exporting ATPase [EC:7.2.2.12 7.2.2.21]	K01534	Top04
A09190 Not Included in Pathway or Brite	09192 Unclassified: genetic information processing	99976 Replication and repair	K07485 K07485; transposase	K07485	Top05
A09190 Not Included in Pathway or Brite	09192 Unclassified: genetic information processing	99976 Replication and repair	K07498 K07498; putative transposase	K07498	Top06
A09180 Brite Hierarchies	09182 Protein families: genetic information processing	03000 Transcription factors [BR:ko03000]	K21903 cadC, smtB; ArsR family transcriptional regulator, lead/cadmium/zinc/bismuth-responsive transcriptional repressor	K21903	Top07
A09180 Brite Hierarchies	09183 Protein families: signaling and cellular processes	02000 Transporters [BR:ko02000]	K03893 arsB; arsenical pump membrane protein	K03893	Top08
A09180 Brite Hierarchies	09182 Protein families: genetic information processing	03000 Transcription factors [BR:ko03000]	K03892 arsR; ArsR family transcriptional regulator, arsenate/arsenite/antimonite-responsive transcriptional repressor	K03892	Top09
A09160 Human Diseases	09175 Drug resistance: antimicrobial	01501 beta-Lactam resistance [PATH:ko01501]	K18104 abcA, bmrA; ATP-binding cassette, subfamily B, bacterial AbcA/BmrA [EC:7.6.2.2]	K18104	Top10
A09180 Brite Hierarchies	09183 Protein families: signaling and cellular processes	01504 Antimicrobial resistance genes [BR:ko01504]	K18104 abcA, bmrA; ATP-binding cassette, subfamily B, bacterial AbcA/BmrA [EC:7.6.2.2]	K18104	Top10
A09180 Brite Hierarchies	09183 Protein families: signaling and cellular processes	02000 Transporters [BR:ko02000]	K18104 abcA, bmrA; ATP-binding cassette, subfamily B, bacterial AbcA/BmrA [EC:7.6.2.2]	K18104	Top10
A09130 Environmental Information Processing	09131 Membrane transport	02010 ABC transporters [PATH:ko02010]	K18104 abcA, bmrA; ATP-binding cassette, subfamily B, bacterial AbcA/BmrA [EC:7.6.2.2]	K18104	Top10
A09180 Brite Hierarchies	09182 Protein families: genetic information processing	03000 Transcription factors [BR:ko03000]	K21900 cysL; LysR family transcriptional regulator, transcriptional activator of the cysJI operon	K21900	Top11
A09190 Not Included in Pathway or Brite	09191 Unclassified: metabolism	99980 Enzymes with EC numbers	K03741 arsC; arsenate reductase (thioredoxin) [EC:1.20.4.4]	K03741	Top12
A09180 Brite Hierarchies	09181 Protein families: metabolism	01002 Peptidases and inhibitors [BR:ko01002]	K20486 nisP, epiP; lantibiotic leader peptide-processing serine protease [EC:3.4.21.-]	K20486	Top13
A09130 Environmental Information Processing	09132 Signal transduction	02020 Two-component system [PATH:ko02020]	K20486 nisP, epiP; lantibiotic leader peptide-processing serine protease [EC:3.4.21.-]	K20486	Top13
A09140 Cellular Processes	09145 Cellular community - prokaryotes	02024 Quorum sensing [PATH:ko02024]	K20486 nisP, epiP; lantibiotic leader peptide-processing serine protease [EC:3.4.21.-]	K20486	Top13
A09190 Not Included in Pathway or Brite	09192 Unclassified: genetic information processing	99976 Replication and repair	K07491 K07491; putative transposase	K07491	Top14
A09180 Brite Hierarchies	09183 Protein families: signaling and cellular processes	02048 Prokaryotic defense system [BR:ko02048]	K19159 yefM; antitoxin YefM	K19159	Top15
A09180 Brite Hierarchies	09183 Protein families: signaling and cellular processes	02048 Prokaryotic defense system [BR:ko02048]	K19158 yoeB; toxin YoeB [EC:3.1.-.-]	K19158	Top16
A09100 Metabolism	09101 Carbohydrate metabolism	00030 Pentose phosphate pathway [PATH:ko00030]	K00615 E2.2.1.1, tktA, tktB; transketolase [EC:2.2.1.1]	K00615	Top17
A09100 Metabolism	09102 Energy metabolism	00710 Carbon fixation in photosynthetic organisms [PATH:ko00710]	K00615 E2.2.1.1, tktA, tktB; transketolase [EC:2.2.1.1]	K00615	Top17
A09100 Metabolism	09109 Metabolism of terpenoids and polyketides	01051 Biosynthesis of ansamycins [PATH:ko01051]	K00615 E2.2.1.1, tktA, tktB; transketolase [EC:2.2.1.1]	K00615	Top17
A09100 Metabolism	09105 Amino acid metabolism	00260 Glycine, serine and threonine metabolism [PATH:ko00260]	K00130 betB, gbsA; betaine-aldehyde dehydrogenase [EC:1.2.1.8]	K00130	Top18
A09190 Not Included in Pathway or Brite	09193 Unclassified: signaling and cellular processes	99977 Transport	K03451 TC.BCT; betaine/carnitine transporter, BCCT family	K03451	Top19
A09190 Not Included in Pathway or Brite	09194 Poorly characterized	99997 Function unknown	K06889 K06889; uncharacterized protein	K06889	Top20
